# Supplementary material for: Factors associated with mechanical device-related complications in tube fed patients: A multicenter prospective cohort study
Source: PLoS One. 2020 Nov 19;15(11):e0241849. doi: 10.1371/journal.pone.0241849 (PMC7676660; doi:10.1371/journal.pone.0241849)
Supplement: S1 Dataset — (XLSX) [file pone.0241849.s001.xlsx]

## Sheet: Sheet1
patient	medical specialty	other_specify.x	admission_period	with_NPFT_admission	sex	state	country	race	marital status	education_level	cid-10_chapter	myocardial_infarction.x	congestive_heart_failure.x	peripheral_vascular_disease/arterial_hypertension.x	vascular_brain_disease.x	dementia.x	chronic_lung_disease.x	connective_tissue_disease.x	ulcer.x	chronic_liver_disease_&_cirrhosis.x	uncomplicated_diabetes.x	hemiplegia_or_paraplegia.x	severe_or_moderate_kidney_disease.x	diabetes_with_complication.x	tumor.x	leukemia.x	lymphoma.x	severe_or_moderate_liver_disease.x	malignant_tumor_or_metastasis.x	aids.x	other_specify_4.x	comorbidity_adm_1	comorbidity_adm_2	comorbidity_adm_3	comorbidity_adm_4	comorbidity_adm_5	comorbidity_adm_6	comorbidity_adm_7	fugulin	level_consciousness_Admission	invasive_breath_device	reason_NPFT	NPFT_gauge	technique_used_introduce_NPFT	NPFT_position	technique_used_confirm_NPFT_positioning	oral_diet_prescription	type_diet_ad	method_adm_EN
1	Nephrology		Night	Yes	Female	Acre	Brazil	White	Married	Incomplete elementary school	Chapter XIV Diseases of the genitourinary system	No	No	No	No	No	No	No	No	No	Yes	No	No	No	No	No	No	No	No	No		No	No	No	No	No	No	No	Minimal care	Alert	No	Malnutrition	16 fr	Blind at the bedside	Gastric	Epigastric auscultation only	Yes	Hypercaloric	Open or intermittent system
2	Geriatry		Afternoon	No	Male	Acre	Brazil	White	Married	Complete higher education	Chapter XI Diseases of the digestive system	No	No	No	No	No	No	No	No	No	No	No	Yes	Yes	No	No	No	No	No	No		No	No	No	No	No	No	No	High-dependency care	Alert	No	Inappetence / low oral acceptance	12 fr	Blind at the bedside	Gastric	Epigastric auscultation only	Yes	Specialized	Open or intermittent system
3	Oncology		Morning	Yes	Male	Acre	Brazil	White	Married	Complete primary education	Chapter II Neoplasms	No	No	No	No	No	No	No	No	No	No	No	No	No	No	No	No	No	No	No		No	No	No	No	No	No	No	Intermediate Care	Alert	No	Inappetence / low oral acceptance	16 fr	Does not apply	Gastric	Does not apply	No	Standard	Open or intermittent system
4	General Clinic		Afternoon	No	Female	Acre	Brazil	NR/NS	Married	Can read and write	Chapter VI Diseases of the nervous system	No	No	No	No	No	No	No	No	No	No	No	No	No	No	No	No	No	No	No		No	No	No	No	No	No	No	High-dependency care	Confused	No	Dysphagia	12 fr	Blind at the bedside	Gastric	Epigastric auscultation only	No	Standard	Open or intermittent system
4	General Clinic		Afternoon	No	Female	Acre	Brazil	NR/NS	Married	Can read and write	Chapter VI Diseases of the nervous system	No	No	No	No	No	No	No	No	No	No	No	No	No	No	No	No	No	No	No		No	No	No	No	No	No	No	High-dependency care	Confused	No	Dysphagia	12 fr	Blind at the bedside	Gastric	Epigastric auscultation only	No	Standard	Open or intermittent system
5	Other (specify)	Surgery	Morning	No	Male	Acre	Brazil	White	Married	Incomplete college degre	Chapter XI Diseases of the digestive system	No	No	No	No	No	No	No	No	No	No	No	No	No	No	No	No	No	Yes	No		No	No	No	No	No	No	No	Intermediate Care	Alert	No	Other (specify)	12 fr	Endoscopy	Enteric (duodenal / jejunal)			Oligomeric	Open or intermittent system
6	Other (specify)	Surgery	Morning	No	Female	Acre	Brazil	Black	Single	Can read and write	Chapter XVIII Symptoms, signs and abnormal clinical and laboratory findings, not elsewhere classified	No	No	No	No	No	No	No	No	No	Yes	No	No	No	No	No	No	No	No	No		No	No	No	No	No	No	No	Minimal care	Confused	No	Inappetence / low oral acceptance	16 fr	Blind at the bedside	Gastric	Epigastric auscultation only	Yes	Standard	Open or intermittent system
7	Geriatry		Afternoon	No	Female	Acre	Brazil	Brown	Single	Can read and write	Chapter X Diseases of the respiratory system	No	Yes	No	No	No	No	No	No	No	No	No	No	No	No	No	No	No	No	No		No	No	No	No	No	No	No	Intermediate Care	Alert	No	Dysphagia	14 fr	Blind at the bedside	Gastric	Epigastric auscultation only	No	Standard	Open or intermittent system
8	General Clinic		Morning	No	Female	Acre	Brazil	Black	Married	Complete college degree	Chapter XIV Diseases of the genitourinary system	No	No	No	No	No	No	No	No	No	No	No	No	No	No	No	No	No	No	No		No	No	No	No	No	No	No	Intermediate Care	Alert	No	Inappetence / low oral acceptance	12 fr	Blind at the bedside	Gastric	Epigastric auscultation and radiological examination (X-ray)	Yes	Specialized	Open or intermittent system
9	General Clinic		Night	No	Female	Acre	Brazil	Black	Single	Incomplete college degre	Chapter XIV Diseases of the genitourinary system	No	No	No	No	No	No	No	No	No	No	No	No	Yes	No	No	No	No	No	No		No	No	No	No	No	No	No	Minimal care	Alert	No	Decreased sensation / decreased level of consciousness / decreased general condition	12 fr	Blind at the bedside	Gastric	Epigastric auscultation only	No	Specialized	Open or intermittent system
10	Other (specify)	Surgery	Afternoon	No	Female	Acre	Brazil	White	Single	Complete high school	Chapter XIV Diseases of the genitourinary system	No	No	No	No	No	No	No	No	No	No	No	No	No	Yes	No	No	No	No	No		No	No	No	No	No	No	No	Minimal care		No	Malnutrition	12 fr	Blind at the bedside	Gastric	Epigastric auscultation and radiological examination (X-ray)	Yes	Hypercaloric	Open or intermittent system
11	Geriatry		Night	No	Male	Acre	Brazil	White	Single	Incomplete high school	Chapter IX Diseases of the circulatory system	No	Yes	No	No	Yes	No	No	No	No	No	No	No	No	No	No	No	No	No	No		No	No	No	No	No	No	No	High-dependency care	Confused	No	Decreased sensation / decreased level of consciousness / decreased general condition	14 fr	Blind at the bedside	Gastric	Epigastric auscultation only	No	Standard	Open or intermittent system
12	Other (specify)	Surgery		Yes	Male	Acre	Brazil	Black	Married	Complete high school	Chapter II Neoplasms	No	No	No	No	No	No	No	No	No	No	No	No	No	No	No	No	No	Yes	No		No	No	No	No	No	No	No	Intermediate Care	Alert	No	Malnutrition	12 fr	Blind at the bedside	Enteric (duodenal / jejunal)	Epigastric auscultation and radiological examination (X-ray)	No	Polymeric	Open or intermittent system
13	Oncology			Yes	Male	Acre	Brazil	White	Married	Incomplete elementary school	Chapter II Neoplasms	No	No	No	No	No	No	No	No	No	No	No	No	No	No	No	No	No	No	No		No	No	No	No	No	No	No	High-dependency care	Alert	Yes	Other (specify)	12 fr	Endoscopy	Enteric (duodenal / jejunal)	X-ray examination only (X-ray)	No	Hypercaloric	Open or intermittent system
14	Geriatry		Afternoon	Yes	Female	Acre	Brazil	Brown	Widower	Incomplete elementary school	Chapter XIV Diseases of the genitourinary system	No	No	No	No	No	Yes	No	No	No	No	No	No	Yes	No	No	No	No	No	No		No	No	No	No	No	No	No	Intermediate Care	Confused	No	Inappetence / low oral acceptance	12 fr	Blind at the bedside	Gastric	Epigastric auscultation only	Yes	Specialized	Open or intermittent system
15	Geriatry		Afternoon	Yes	Female	Acre	Brazil	Black		Illiterate	Chapter IX Diseases of the circulatory system	No	No	No	No	Yes	No	No	Yes	No	No	No	No	No	No	No	No	No	No	No		No	No	No	No	No	No	No	High-dependency care	Pain response	Yes	Decreased sensation / decreased level of consciousness / decreased general condition	12 fr	Blind at the bedside	Gastric	Epigastric auscultation and radiological examination (X-ray)	No	Standard	Closed or continuous system
16	General Clinic		Afternoon	Yes	Male	Acre	Brazil	White	Married	Complete primary education	Chapter IX Diseases of the circulatory system	No	No	No	No	No	No	No	No	No	No	No	No	No	No	No	No	No	No	No		No	No	No	No	No	No	No	High-dependency care	Confused	No	Decreased sensation / decreased level of consciousness / decreased general condition	12 fr	Blind at the bedside	Gastric	Epigastric auscultation only	No	Standard	Open or intermittent system
17	General Clinic		Afternoon	Yes	Female	Acre	Brazil	Black	Single	Incomplete elementary school	Chapter X Diseases of the respiratory system	No	No	No	No	No	No	No	No	No	No	No	No	No	No	No	No	No	No	No		No	No	No	No	No	No	No	Intermediate Care	Alert	Yes	Dysphagia	12 fr		Gastric	Does not apply	No	Standard	Closed or continuous system
18	Geriatry		Morning	No	Female	Acre	Brazil	White	Widower	Complete college degree	Chapter III Diseases of the blood and blood-forming organs and certain disorders involving the immune mechanism	No	No	No	No	No	No	No	No	No	No	No	No	No	No	No	No	No	No	No	Desnutrição	Yes	No	No	No	No	No	No	High-dependency care	Confused	No	Malnutrition		Blind at the bedside	Gastric	Epigastric auscultation only	Yes	Hypercaloric	Open or intermittent system
19	Oncology		Night	Yes	Female	Acre	Brazil	Brown	Married	Can read and write	Chapter II Neoplasms	No	No	No	No	No	No	No	No	No	No	No	No	No	No	No	No	No	Yes	No		No	No	No	No	No	No	No	Semi-intensive care	Pain response	Yes	Use of orotracheal tube	12 fr	Does not apply	Does not apply	Does not apply	No	Standard	Open or intermittent system
20	General Clinic		Afternoon	Yes	Male	Acre	Brazil	White	Single	Incomplete high school	Chapter XIX Injury, poisoning and certain other consequences of external causes	No	No	No	No	No	No	No	No	No	No	No	No	No	No	No	No	No	No	No		No	No	No	No	No	No	No	Semi-intensive care	Alert	Yes	Dysphagia	12 fr	Does not apply	Does not apply	Does not apply	No	Standard	Closed or continuous system
21	General Clinic		Morning	Yes	Male	Acre	Brazil	Brown	Single	Incomplete high school	Chapter XIX Injury, poisoning and certain other consequences of external causes	No	No	No	No	No	No	No	No	No	No	No	No	No	No	No	No	No	No	No		No	No	No	No	No	No	No	High-dependency care	Alert	Yes	Use of orotracheal tube	12 fr	Does not apply	Gastric	Does not apply	No	Hypercaloric	Open or intermittent system
22	General Clinic		Morning	Yes	Male	Acre	Brazil	Black	Single	Incomplete elementary school	Chapter XX External causes of morbidity and mortality	No	No	No	No	No	No	No	No	No	No	No	No	No	No	No	No	No	No	No		No	No	No	No	No	No	No	Intermediate Care	Alert	No	Decreased sensation / decreased level of consciousness / decreased general condition	12 fr	Does not apply	Does not apply	Does not apply	No	Standard	Closed or continuous system
23	Geriatry		Afternoon	No	Female	Acre	Brazil	Black	Divorced	Incomplete elementary school	Chapter IX Diseases of the circulatory system	No	No	No	No	No	No	No	No	No	No	No	No	No	No	No	No	Yes	No	No		No	No	No	No	No	No	No	Intermediate Care	Confused	No	Decreased sensation / decreased level of consciousness / decreased general condition	12 fr	Blind at the bedside	Gastric	Epigastric auscultation only	No	Specialized	Open or intermittent system
24	Oncology		Afternoon	Yes	Male	Acre	Brazil	White	Married	Can read and write	Chapter II Neoplasms	No	No	No	No	No	No	No	No	No	No	No	No	No	No	No	No	No	Yes	No		No	No	No	No	No	No	No	Intermediate Care	Alert	No	Inappetence / low oral acceptance			Gastric		Yes	Standard	Open or intermittent system
25	Geriatry		Night	No	Female	Acre	Brazil	White	Widower	Complete college degree	Chapter V Mental and behavioural disorders	No	No	No	No	No	No	No	No	No	Yes	No	Yes	No	No	No	No	No	No	No		No	No	No	No	No	No	No	Intermediate Care	Confused	No	Decreased sensation / decreased level of consciousness / decreased general condition	12 fr	Blind at the bedside	Gastric	Epigastric auscultation only	No	Specialized	Open or intermittent system
26	Oncology		Afternoon	Yes	Male	Acre	Brazil	Brown	Married	Incomplete college degre	Chapter II Neoplasms	No	No	No	No	No	No	No	No	No	No	No	No	No	No	No	No	No	Yes	No		No	No	No	No	No	No	No	High-dependency care	Confused	No	Dysphagia	12 fr	Does not apply	Gastric	Does not apply	No	Standard	Closed or continuous system
27	Oncology			Yes	Female	Acre	Brazil	Black	Married	Complete primary education	Chapter II Neoplasms	No	No	No	No	No	No	No	No	No	No	No	No	No	No	No	No	No	Yes	No		No	No	No	No	No	No	No	Minimal care	Alert	No	Inappetence / low oral acceptance	10 fr	Does not apply	Does not apply	Does not apply	Yes	Standard	Open or intermittent system
28	Infectious diseases		Morning	No	Female	Acre	Brazil	White	Married	Illiterate	Chapter XVIII Symptoms, signs and abnormal clinical and laboratory findings, not elsewhere classified	No	No	Yes	No	No	No	No	No	No	No	No	No	No	No	No	No	No	No	No		No	No	No	No	No	No	No	Minimal care	Alert	No	Inappetence / low oral acceptance	12 fr	Blind at the bedside	Gastric	Epigastric auscultation only	Yes	Does not apply	Does not apply
29	Geriatry		Morning	Yes	Male	Acre	Brazil	Black	Widower	Incomplete elementary school	Chapter V Mental and behavioural disorders	No	No	No	No	No	No	No	Yes	No	No	No	No	No	No	No	No	No	No	No		No	No	No	No	No	No	No	Intermediate Care	Confused		Malnutrition	12 fr	Does not apply	Does not apply	Does not apply	Yes	Standard	Open or intermittent system
30	Other (specify)	Surgery	Morning	Yes	Male	Acre	Brazil	Black	Widower	Complete primary education	Chapter II Neoplasms	No	No	No	No	No	No	No	No	No	No	No	No	No	No	No	No	No	Yes	No		No	No	No	No	No	No	No	Minimal care	Alert	No	Inappetence / low oral acceptance	12 fr	Does not apply	Does not apply	Does not apply	Yes	Standard	Open or intermittent system
31	Other (specify)	Surgery	Morning	No	Male	Acre	Brazil	Black	Married	Incomplete elementary school	Chapter XXI Factors influencing health status and contact with health services	No	No	No	No	No	No	No	No	No	No	No	No	No	No	No	No	No	Yes	No		No	No	No	No	No	No	No	High-dependency care	Alert	No	Inappetence / low oral acceptance	12 fr	Endoscopy	Enteric (duodenal / jejunal)	Epigastric auscultation and radiological examination (X-ray)	Yes	Does not apply	Does not apply
32	Oncology			Yes	Female	Acre	Brazil	White	Widower	Can read and write	Chapter II Neoplasms	No	No	No	No	No	No	No	No	No	No	No	No	No	No	No	No	No	Yes	No		No	No	No	No	No	No	No	High-dependency care	Pain response	No	Decreased sensation / decreased level of consciousness / decreased general condition	12 fr	Does not apply	Does not apply	Does not apply	No	Standard	Open or intermittent system
33	Other (specify)	Surgery		No	Female	Acre	Brazil	Black	Widower	Complete primary education	Chapter XI Diseases of the digestive system	No	No	Yes	No	No	No	No	No	No	No	No	No	No	No	No	No	No	No	No		No	No	No	No	No	No	No	Intermediate Care	Alert	No	Inappetence / low oral acceptance	12 fr	Blind at the bedside	Gastric	Epigastric auscultation only	Yes	Does not apply	Does not apply
34	Other (specify)	Surgery	Morning	Yes	Male	Acre	Brazil	White	Married	Illiterate	Chapter II Neoplasms	No	No	No	No	No	No	No	No	No	No	No	No	Yes	No	No	No	No	No	No	AMPUTAÇÃO MEMBRO INFERIOR DIREITO	Yes	No	No	No	No	No	No	High-dependency care	Alert	No	Inappetence / low oral acceptance	12 fr	Does not apply	Does not apply	Does not apply	Yes	Specialized	Open or intermittent system
35	Nephrology		Night	No	Male	Acre	Brazil	Black	Married		Chapter XIV Diseases of the genitourinary system	No	No	No	No	No	No	No	No	No	No	No	No	No	No	No	No	No	No	No	Desnutrição	Yes	No	No	No	No	No	No	Intermediate Care	Alert	No	Dysphagia	12 fr	Blind at the bedside	Gastric	Epigastric auscultation and radiological examination (X-ray)	No	Does not apply	Does not apply
36	Geriatry		Afternoon	Yes	Female	Acre	Brazil		Widower	Incomplete elementary school	Chapter V Mental and behavioural disorders	No	No	No	No	No	No	No	Yes	No	No	No	No	No	No	No	No	No	No	No		No	No	No	No	No	No	No	Intermediate Care	Confused	No	Decreased sensation / decreased level of consciousness / decreased general condition		Does not apply	Does not apply	Does not apply	No	Standard	Open or intermittent system
37	General Clinic		Afternoon	Yes	Male	Acre	Brazil	White	Married	Can read and write	Chapter XI Diseases of the digestive system	No	No	No	No	No	No	No	No	No	No	No	No	No	No	No	No	No	No	No		No	No	No	No	No	No	No	Minimal care	Confused	No	Decreased sensation / decreased level of consciousness / decreased general condition	12 fr	Does not apply		Does not apply	No	Standard	Open or intermittent system
38	Geriatry		Afternoon	Yes	Male	Acre	Brazil		Married	Incomplete high school	Chapter X Diseases of the respiratory system	No	No	No	No	No	No	No	No	No	No	No	No	No	No	No	No	No	No	No		No	No	No	No	No	No	No	Does not apply	Alert	No	Malnutrition	12 fr	Does not apply	Gastric	Does not apply	Yes	Standard	Closed or continuous system
39	Nephrology		Night	No	Female	Acre	Brazil	White	Single	Complete high school	Chapter XIV Diseases of the genitourinary system	No	No	No	No	No	Yes	No	No	No	No	No	No	No	No	No	No	No	No	No		No	No	No	No	No	No	No	Intermediate Care	Alert	No	Use of orotracheal tube	12 fr	Blind at the bedside	Gastric	Epigastric auscultation only	No	Does not apply	Does not apply
40	General Clinic		Morning	Yes	Female	Acre	Brazil	Black	Married	Incomplete college degre	Chapter II Neoplasms	No	No	No	No	No	No	No	No	No	No	No	Yes	No	No	No	No	No	No	No		No	No	No	No	No	No	No	Semi-intensive care	Pain response	No	Decreased sensation / decreased level of consciousness / decreased general condition	12 fr	Does not apply	Gastric	Does not apply	No	Standard	Open or intermittent system
41	Neurology		Afternoon	Yes	Female	Acre	Brazil	Black	Single	Incomplete high school	Chapter XIX Injury, poisoning and certain other consequences of external causes	No	No	No	No	No	No	No	Yes	No	No	No	No	No	No	No	No	No	No	No	PMN HOSPITAR	Yes	No	No	No	No	No	No	High-dependency care	Confused	Yes	Decreased sensation / decreased level of consciousness / decreased general condition	12 fr	Does not apply		Does not apply	No	Standard	Closed or continuous system
42	Other (specify)	Surgery	Morning	No	Male	Acre	Brazil		Single	Complete college degree	Chapter XI Diseases of the digestive system	No	No	No	No	No	No	No	No	No	No	No	No	No	No	No	No	No	Yes	No		No	No	No	No	No	No	No	Minimal care	Alert	No	Other (specify)	12 fr		Gastric		No	Standard	Open or intermittent system
43	Oncology		Night	No	Male	Acre	Brazil				Chapter II Neoplasms	No	No	No	No	No	No	No	No	No	No	No	No	No	No	No	No	No	Yes	No		No	No	No	No	No	No	No	High-dependency care	Confused	No	Inappetence / low oral acceptance	12 fr	Blind at the bedside	Gastric	X-ray examination only (X-ray)	Yes	Hypercaloric	Open or intermittent system
44	Immunology		Morning	No	Female	Acre	Brazil	indigenous people	Single	Illiterate	Chapter XIII Diseases of the musculoskeletal system and connective tissue	No	No	No	No	No	No	No	No	No	No	No	No	No	No	No	No	No	No	No		No	No	No	No	No	No	No	Intermediate Care	Alert	No	Inappetence / low oral acceptance	12 fr	Endoscopy	Gastric	X-ray examination only (X-ray)	Yes	Standard	Open or intermittent system
45	Infectious diseases		Night	Yes	Male	Acre	Brazil	Brown	Single	Incomplete elementary school	Chapter I Certain infectious and parasitic diseases	No	No	No	No	No	No	No	Yes	No	No	No	No	No	No	No	No	No	No	No	DESNUTRIÇÃO	Yes	No	No	No	No	No	No	High-dependency care	Confused	No	Decreased sensation / decreased level of consciousness / decreased general condition	12 fr	Does not apply		Does not apply	No	Hypercaloric	Open or intermittent system
46	Other (specify)	Surgery	Morning	Yes	Male	Acre	Brazil	White	Married	Incomplete college degre	Chapter II Neoplasms	No	No	No	No	No	No	No	No	No	No	No	No	No	Yes	No	No	No	No	No		No	No	No	No	No	No	No	Intermediate Care	Alert	No	Other (specify)					No	Standard	Open or intermittent system
47	Oncology		Afternoon	No	Female	Acre	Brazil		Divorced	Incomplete high school	Chapter II Neoplasms	No	No	No	No	No	No	No	No	No	No	No	No	No	No	No	No	No	No	No		No	No	No	No	No	No	No	High-dependency care		No	Decreased sensation / decreased level of consciousness / decreased general condition	12 fr	Blind at the bedside	Gastric	Epigastric auscultation only	No	Standard	Open or intermittent system
48	Oncology		Morning	Yes	Male	Acre	Brazil	Black	Married	Complete high school	Chapter II Neoplasms	No	No	No	No	No	No	No	No	No	No	No	No	No	No	No	No	No	Yes	No		No	No	No	No	No	No	No	Intermediate Care	Alert	No	Other (specify)	12 fr	Does not apply	Gastric	Does not apply	No	Oligomeric	Open or intermittent system
49	Other (specify)	Surgery	Morning	Yes	Male	Acre	Brazil	White	Married	Complete college degree	Chapter II Neoplasms	No	No	No	No	No	No	No	No	No	No	No	No	Yes	No	No	No	No	No	No		No	No	No	No	No	No	No	Minimal care	Alert	No	Other (specify)	12 fr	Does not apply	Gastric	Does not apply	No	Specialized	Closed or continuous system
50	Neurology		Night	Yes	Female	Acre	Brazil	White	Married	Incomplete high school	Chapter XIX Injury, poisoning and certain other consequences of external causes	No	No	No	No	No	No	No	No	No	No	No	No	No	No	No	No	No	No	No		No	No	No	No	No	No	No	Intermediate Care	Alert	No	Dysphagia	12 fr	Does not apply	Gastric	Does not apply	No	Standard	Open or intermittent system
51	Neurology		Afternoon	Yes	Female	Acre	Brazil	Brown			Chapter XIX Injury, poisoning and certain other consequences of external causes	No	No	No	No	No	No	No	No	No	No	No	No	No	No	No	No	No	No	No		No	No	No	No	No	No	No	High-dependency care	Alert	No	Inappetence / low oral acceptance	12 fr	Does not apply	Does not apply	Does not apply	Yes	Standard	Closed or continuous system
52	General Clinic		Afternoon	No	Female	Acre	Brazil	White	Live with partner	Incomplete elementary school	Chapter XIII Diseases of the musculoskeletal system and connective tissue	No	No	No	No	No	No	No	No	No	No	No	No	No	No	No	No	No	No	No		No	No	No	No	No	No	No	Intermediate Care	Alert	No	Inappetence / low oral acceptance	12 fr	Blind at the bedside	Enteric (duodenal / jejunal)	X-ray examination only (X-ray)	Yes	Standard	Open or intermittent system
53	Oncology		Afternoon	Yes	Female	Acre	Brazil	Brown	Divorced	Incomplete elementary school	Chapter II Neoplasms	No	No	No	No	No	No	No	No	No	No	No	No	No	No	No	No	No	Yes	No		No	No	No	No	No	No	No	High-dependency care	Confused	No	Decreased sensation / decreased level of consciousness / decreased general condition	12 fr	Does not apply	Gastric	Does not apply	No	Standard	Open or intermittent system
54	Geriatry		Afternoon	Yes	Female	Acre	Brazil	White	Widower	Complete college degree	Chapter I Certain infectious and parasitic diseases	No	No	No	No	No	No	No	No	No	No	No	No	No	No	No	No	No	No	No		No	No	No	No	No	No	No	High-dependency care	Alert	No	Inappetence / low oral acceptance	12 fr	Does not apply	Does not apply	Does not apply	Yes	Standard	Open or intermittent system
55	Geriatry		Afternoon	Yes	Male	Acre	Brazil	Black	Widower	Can read and write	Chapter X Diseases of the respiratory system	No	No	No	No	No	No	No	Yes	No	No	No	No	No	No	No	No	No	No	No		No	No	No	No	No	No	No	High-dependency care	Alert	No	Inappetence / low oral acceptance	12 fr	Does not apply	Does not apply	Does not apply	Yes	Standard	Open or intermittent system
56	Oncology		Night	Yes	Female	Acre	Brazil				Chapter II Neoplasms	No	No	No	No	No	No	No	No	No	No	No	No	No	No	No	No	No	Yes	No		No	No	No	No	No	No	No	Intermediate Care	Alert	No	Dysphagia	12 fr				No	Standard	Open or intermittent system
57	Other (specify)	Surgery	Morning	No	Female	Acre	Brazil	Black			Chapter XI Diseases of the digestive system	No	No	No	No	No	No	No	No	No	No	No	No	No	Yes	No	No	No	No	No		No	No	No	No	No	No	No	Minimal care	Alert	No	Other (specify)	12 fr		Gastric		No	Oligomeric	Open or intermittent system
58	General Clinic		Afternoon	No	Male	Acre	Brazil		Married	Incomplete college degre	Chapter X Diseases of the respiratory system	No	No	No	No	No	No	No	No	No	Yes	No	No	No	No	No	No	No	No	No		No	No	No	No	No	No	No	Minimal care	Alert	No	Malnutrition	12 fr	Blind at the bedside	Gastric	Epigastric auscultation and radiological examination (X-ray)	Yes	Standard	Closed or continuous system
59	Other (specify)	Surgery	Afternoon	Yes	Male	Acre	Brazil		Single		Chapter II Neoplasms	No	No	No	No	No	No	No	No	No	No	No	No	No	No	No	No	No	Yes	No		No	No	No	No	No	No	No	Minimal care	Alert	No	Other (specify)	12 fr	Does not apply	Gastric	Does not apply	No	Oligomeric	Open or intermittent system
60	Oncology		Night	Yes	Female	Acre	Brazil	White	Married	Incomplete high school	Chapter II Neoplasms	No	No	No	No	No	No	No	No	No	No	No	No	No	No	No	No	No	No	No		No	No	No	No	No	No	No	High-dependency care	Confused	No	Decreased sensation / decreased level of consciousness / decreased general condition	12 fr	Does not apply	Does not apply	Does not apply	No	Standard	Open or intermittent system
61	Nephrology		Afternoon	No		Acre	Brazil	Black			Chapter XIV Diseases of the genitourinary system	No	No	No	No	No	No	No	No	No	No	No	Yes	No	No	No	No	No	No	No		No	No	No	No	No	No	No	High-dependency care	Confused	No	Decreased sensation / decreased level of consciousness / decreased general condition	12 fr	Blind at the bedside	Gastric		No	Specialized	Open or intermittent system
62	Geriatry		Afternoon	Yes	Male	Acre	Brazil				Chapter IV Endocrine, nutritional and metabolic diseases	No	No	No	No	Yes	No	No	Yes	No	No	No	No	No	No	No	No	No	No	No		No	No	No	No	No	No	No	High-dependency care	Confused	No	Decreased sensation / decreased level of consciousness / decreased general condition	12 fr	Does not apply	Does not apply	Does not apply	No	Hypercaloric	Open or intermittent system
63	Neurology		Morning	Yes	Male	Acre		Black			Chapter XIX Injury, poisoning and certain other consequences of external causes	No	No	No	No	No	No	No	No	No	No	No	No	No	No	No	No	No	No	No		No	No	No	No	No	No	No	Intermediate Care	Alert	No	Dysphagia	12 fr	Does not apply	Does not apply	Does not apply	No	Standard	Open or intermittent system
64	Oncology		Morning	Yes	Male	Acre	Brazil	Black			Chapter II Neoplasms	No	No	No	No	No	No	No	No	No	No	No	No	No	No	No	No	No	No	No		No	No	No	No	No	No	No	Intermediate Care	Alert	No	Inappetence / low oral acceptance	14 fr	Does not apply	Does not apply	Does not apply	Yes	Standard	Open or intermittent system
65	Geriatry		Morning	Yes	Male	Acre	Brazil	Brown	Married		Chapter X Diseases of the respiratory system	No	No	No	No	No	No	No	No	No	No	No	No	No	No	No	No	No	No	No		No	No	No	No	No	No	No	High-dependency care	Confused	No	Decreased sensation / decreased level of consciousness / decreased general condition	12 fr	Does not apply	Gastric	Does not apply	No	Standard	Open or intermittent system
67	General Clinic		Night	No	Male	Ceará	Brazil	Brown	Divorced	Incomplete high school	Chapter VI Diseases of the nervous system	No	No	No	No	No	Yes	No	No	No	No	No	No	No	No	No	No	No	No	No		No	No	No	No	No	No	No	Intensive Care	Pain response	Yes	Decreased sensation / decreased level of consciousness / decreased general condition	12 fr	Blind at the bedside	Enteric (duodenal / jejunal)	Epigastric auscultation, aspiration of gastric contents and radiological examination (X-ray)	No	Does not apply	Does not apply
68	General Clinic		Night	No	Male	Ceará	Brazil	Brown	Married	Incomplete elementary school	Chapter VI Diseases of the nervous system	No	No	No	No	No	No	No	No	No	No	No	No	No	No	No	No	No	No	No		No	No	No	No	No	No	No	Intensive Care	Confused	Yes	Decreased sensation / decreased level of consciousness / decreased general condition	16 fr	Blind at the bedside	Enteric (duodenal / jejunal)	Epigastric auscultation only	No	Does not apply	Does not apply
69	General Clinic		Night	No	Female	Ceará	Brazil	White	Single	Incomplete elementary school	Chapter XII Diseases of the skin and subcutaneous tissue	No	No	No	No	No	No	No	No	No	No	No	No	No	No	No	No	No	No	No		No	No	No	No	No	No	No	Intermediate Care	Alert	No	Dysphagia	12 fr	Blind at the bedside	Enteric (duodenal / jejunal)	Epigastric auscultation and radiological examination (X-ray)	No	Does not apply	Does not apply
70	General Clinic		Night	Yes	Female	Ceará	Brazil	Brown	Widower	Incomplete elementary school	Chapter IX Diseases of the circulatory system	Yes	Yes	Yes	Yes	No	No	No	No	No	Yes	No	No	No	No	No	No	No	No	No	DISLEPIDEMIA	Yes	No	No	No	No	No	No	High-dependency care	Confused	No	Decreased sensation / decreased level of consciousness / decreased general condition	10 fr	Does not apply	Enteric (duodenal / jejunal)	Does not apply	No	Standard	Open or intermittent system
71	General Clinic		Morning	Yes	Female	Ceará	Brazil	Brown	Married	Illiterate	Chapter IX Diseases of the circulatory system	No	No	No	Yes	No	No	No	No	No	No	No	No	No	No	No	No	No	No	No		No	No	No	No	No	No	No	High-dependency care	Pain response	No	Decreased sensation / decreased level of consciousness / decreased general condition	10 fr	Does not apply	Gastric	Does not apply	No	Polymeric	Open or intermittent system
71	General Clinic		Morning	Yes	Female	Ceará	Brazil	Brown	Married	Illiterate	Chapter IX Diseases of the circulatory system	No	No	No	Yes	No	No	No	No	No	No	No	No	No	No	No	No	No	No	No		No	No	No	No	No	No	No	High-dependency care	Pain response	No	Decreased sensation / decreased level of consciousness / decreased general condition	10 fr	Does not apply	Gastric	Does not apply	No	Polymeric	Open or intermittent system
72	Other (specify)	Emergency	Morning	No	Male	Ceará		Black	Married	Illiterate	Chapter IX Diseases of the circulatory system	No	No	Yes	Yes	No	No	No	No	No	No	No	No	No	No	No	No	No	No	No		No	No	No	No	No	No	No	Intermediate Care	Alert	No	Decreased sensation / decreased level of consciousness / decreased general condition	12 fr	Blind at the bedside	Enteric (duodenal / jejunal)	Epigastric auscultation and radiological examination (X-ray)	No	Does not apply	Does not apply
73	General Clinic		Night	No	Male	Ceará	Brazil	White	Married	Complete high school	Chapter VI Diseases of the nervous system	No	No	No	No	No	No	No	No	No	No	No	No	No	No	No	No	No	No	No		No	No	No	No	No	No	No	Intensive Care	Pain response	Yes	Decreased sensation / decreased level of consciousness / decreased general condition	16 fr	Blind at the bedside	Gastric	Epigastric auscultation and aspiration of gastric contents	No	Does not apply	Does not apply
74	General Clinic		Night	No	Female	Ceará	Brazil	White	Married	Illiterate	Chapter IV Endocrine, nutritional and metabolic diseases	No	No	Yes	No	No	No	No	No	No	No	No	No	No	No	No	No	No	No	No		No	No	No	No	No	No	No	Semi-intensive care	Confused	No	Inappetence / low oral acceptance	10 fr	Blind at the bedside	Gastric	Epigastric auscultation, aspiration of gastric contents and radiological examination (X-ray)	No	Does not apply	Does not apply
75	General Clinic		Afternoon	No	Male	Ceará	Brazil	Brown	Married	Incomplete elementary school	Chapter VI Diseases of the nervous system	Yes	No	Yes	No	No	No	No	No	No	Yes	No	No	No	No	No	No	No	No	No		No	No	No	No	No	No	No	Intermediate Care	Confused	No	Decreased sensation / decreased level of consciousness / decreased general condition	10 fr	Blind at the bedside	Gastric	Epigastric auscultation and aspiration of gastric contents	No	Does not apply	Does not apply
76	General Clinic		Afternoon	No	Male	Ceará	Brazil	Brown	Married	Incomplete elementary school	Chapter IX Diseases of the circulatory system	No	No	No	No	No	No	No	No	No	No	No	No	No	No	No	No	No	No	No	POLINEUROPATIA PERIFÉRICA DESMIELINIZANTE; PLEOCITOSE LINFACITICA COM CÉLULAS ATIPICAS CÁLULAS DEMOTT; DOENÇA LINFOPLASMOCITÁRIA	Yes	Yes	Yes	No	No	No	No	High-dependency care	Confused	No	Inappetence / low oral acceptance	10 fr	Blind at the bedside	Enteric (duodenal / jejunal)	X-ray examination only (X-ray)	Yes	Does not apply	Does not apply
77	Neurology		Afternoon	No	Female	Ceará	Brazil	Brown	Married	Incomplete elementary school	Chapter VI Diseases of the nervous system	No	No	No	No	No	No	No	No	No	No	No	No	No	No	No	No	No	No	No		No	No	No	No	No	No	No	High-dependency care	Alert	No	Dysphagia	10 fr	Blind at the bedside	Gastric	Epigastric auscultation and radiological examination (X-ray)	No	Does not apply	Does not apply
77	Neurology		Afternoon	No	Female	Ceará	Brazil	Brown	Married	Incomplete elementary school	Chapter VI Diseases of the nervous system	No	No	No	No	No	No	No	No	No	No	No	No	No	No	No	No	No	No	No		No	No	No	No	No	No	No	High-dependency care	Alert	No	Dysphagia	10 fr	Blind at the bedside	Gastric	Epigastric auscultation and radiological examination (X-ray)	No	Does not apply	Does not apply
77	Neurology		Afternoon	No	Female	Ceará	Brazil	Brown	Married	Incomplete elementary school	Chapter VI Diseases of the nervous system	No	No	No	No	No	No	No	No	No	No	No	No	No	No	No	No	No	No	No		No	No	No	No	No	No	No	High-dependency care	Alert	No	Dysphagia	10 fr	Blind at the bedside	Gastric	Epigastric auscultation and radiological examination (X-ray)	No	Does not apply	Does not apply
78	General Clinic		Morning	Yes	Male	Ceará	Brazil	White	Single	Incomplete college degre	Chapter IX Diseases of the circulatory system	No	No	No	No	No	No	No	No	No	No	No	No	No	No	No	No	No	No	No		No	No	No	No	No	No	No	Intermediate Care	Alert	No	Decreased sensation / decreased level of consciousness / decreased general condition	10 fr	Does not apply	Enteric (duodenal / jejunal)	Does not apply	Yes	Does not apply	Does not apply
79	Hematology			No	Male	Ceará	Brazil	Brown	Single	Incomplete elementary school	Chapter II Neoplasms	No	No	No	No	No	No	No	No	No	No	No	No	No	No	No	Yes	No	No	No		No	No	No	No	No	No	No	Intensive Care	Unconscious	Yes	Decreased sensation / decreased level of consciousness / decreased general condition	12 fr	Blind at the bedside	Enteric (duodenal / jejunal)	X-ray examination only (X-ray)	No	Does not apply	Does not apply
80	Gastroenterology		Afternoon	No	Female	São Paulo	Brazil	White	Divorced	Incomplete elementary school	Chapter XVIII Symptoms, signs and abnormal clinical and laboratory findings, not elsewhere classified	No	No	Yes	No	No	No	No	No	Yes	Yes	No	No	No	Yes	No	No	No	No	No	dislipidemia	Yes	No	No	No	No	No	No	High-dependency care	Confused	No	Decreased sensation / decreased level of consciousness / decreased general condition	12 fr	Blind at the bedside	Enteric (duodenal / jejunal)	Epigastric auscultation and aspiration of gastric contents	Yes
81	Neurology		Afternoon	No	Female	São Paulo	Brazil	White	Single	Complete primary education	Chapter VI Diseases of the nervous system	No	No	No	No	No	No	No	No	No	No	No	No	No	No	No	No	No	No	No	encefalite limbica auto-imune; SAAF secundária	Yes	Yes	No	No	No	No	No	High-dependency care	Alert	No	Dysphagia	8 fr	Blind at the bedside	Enteric (duodenal / jejunal)	Other (specify)	No	Standard	Open or intermittent system
82	Gastroenterology		Afternoon	Yes	Female	São Paulo	Brazil	White	Married	Can read and write	Chapter I Certain infectious and parasitic diseases	No	No	Yes	No	No	No	No	No	Yes	No	No	No	No	No	No	No	No	No	No		No	No	No	No	No	No	No	High-dependency care	Alert	No	Decreased sensation / decreased level of consciousness / decreased general condition	12 fr	Does not apply	Does not apply	Does not apply	No	Standard	Open or intermittent system
83	Geriatry		Night	Yes	Male	São Paulo	Brazil	White	Divorced	Complete primary education	Chapter IX Diseases of the circulatory system	Yes	No	No	No	No	No	No	No	No	No	No	No	No	Yes	No	No	No	Yes	No		No	No	No	No	No	No	No	Intensive Care	Alert	Yes	Inappetence / low oral acceptance	12 fr	Does not apply	Gastric	Does not apply	Yes	Standard	Open or intermittent system
83	Geriatry		Night	Yes	Male	São Paulo	Brazil	White	Divorced	Complete primary education	Chapter IX Diseases of the circulatory system	Yes	No	No	No	No	No	No	No	No	No	No	No	No	Yes	No	No	No	Yes	No		No	No	No	No	No	No	No	Intensive Care	Alert	Yes	Inappetence / low oral acceptance	12 fr	Does not apply	Gastric	Does not apply	Yes	Standard	Open or intermittent system
83	Geriatry		Night	Yes	Male	São Paulo	Brazil	White	Divorced	Complete primary education	Chapter IX Diseases of the circulatory system	Yes	No	No	No	No	No	No	No	No	No	No	No	No	Yes	No	No	No	Yes	No		No	No	No	No	No	No	No	Intensive Care	Alert	Yes	Inappetence / low oral acceptance	12 fr	Does not apply	Gastric	Does not apply	Yes	Standard	Open or intermittent system
83	Geriatry		Night	Yes	Male	São Paulo	Brazil	White	Divorced	Complete primary education	Chapter IX Diseases of the circulatory system	Yes	No	No	No	No	No	No	No	No	No	No	No	No	Yes	No	No	No	Yes	No		No	No	No	No	No	No	No	Intensive Care	Alert	Yes	Inappetence / low oral acceptance	12 fr	Does not apply	Gastric	Does not apply	Yes	Standard	Open or intermittent system
83	Geriatry		Night	Yes	Male	São Paulo	Brazil	White	Divorced	Complete primary education	Chapter IX Diseases of the circulatory system	Yes	No	No	No	No	No	No	No	No	No	No	No	No	Yes	No	No	No	Yes	No		No	No	No	No	No	No	No	Intensive Care	Alert	Yes	Inappetence / low oral acceptance	12 fr	Does not apply	Gastric	Does not apply	Yes	Standard	Open or intermittent system
83	Geriatry		Night	Yes	Male	São Paulo	Brazil	White	Divorced	Complete primary education	Chapter IX Diseases of the circulatory system	Yes	No	No	No	No	No	No	No	No	No	No	No	No	Yes	No	No	No	Yes	No		No	No	No	No	No	No	No	Intensive Care	Alert	Yes	Inappetence / low oral acceptance	12 fr	Does not apply	Gastric	Does not apply	Yes	Standard	Open or intermittent system
83	Geriatry		Night	Yes	Male	São Paulo	Brazil	White	Divorced	Complete primary education	Chapter IX Diseases of the circulatory system	Yes	No	No	No	No	No	No	No	No	No	No	No	No	Yes	No	No	No	Yes	No		No	No	No	No	No	No	No	Intensive Care	Alert	Yes	Inappetence / low oral acceptance	12 fr	Does not apply	Gastric	Does not apply	Yes	Standard	Open or intermittent system
84	Gastroenterology		Afternoon	No	Male	São Paulo	Brazil	White	Married	Complete primary education	Chapter XI Diseases of the digestive system	No	No	Yes	No	No	No	No	No	Yes	No	No	No	No	No	No	No	No	No	No		No	No	No	No	No	No	No	Intermediate Care	Alert	No	Decreased sensation / decreased level of consciousness / decreased general condition	10 fr	Blind at the bedside	Gastric	Epigastric auscultation only	Yes
85	Infectious diseases		Afternoon	No	Male	São Paulo	Brazil	White	Single	Incomplete high school	Chapter I Certain infectious and parasitic diseases	No	No	No	No	No	No	No	No	No	No	No	No	No	No	No	No	No	No	Yes		No	No	No	No	No	No	No	High-dependency care	Pain response	No	Decreased sensation / decreased level of consciousness / decreased general condition	10 fr	Blind at the bedside	Gastric	Epigastric auscultation and aspiration of gastric contents	No	Standard	Open or intermittent system
85	Infectious diseases		Afternoon	No	Male	São Paulo	Brazil	White	Single	Incomplete high school	Chapter I Certain infectious and parasitic diseases	No	No	No	No	No	No	No	No	No	No	No	No	No	No	No	No	No	No	Yes		No	No	No	No	No	No	No	High-dependency care	Pain response	No	Decreased sensation / decreased level of consciousness / decreased general condition	10 fr	Blind at the bedside	Gastric	Epigastric auscultation and aspiration of gastric contents	No	Standard	Open or intermittent system
85	Infectious diseases		Afternoon	No	Male	São Paulo	Brazil	White	Single	Incomplete high school	Chapter I Certain infectious and parasitic diseases	No	No	No	No	No	No	No	No	No	No	No	No	No	No	No	No	No	No	Yes		No	No	No	No	No	No	No	High-dependency care	Pain response	No	Decreased sensation / decreased level of consciousness / decreased general condition	10 fr	Blind at the bedside	Gastric	Epigastric auscultation and aspiration of gastric contents	No	Standard	Open or intermittent system
86	Hematology		Morning	Yes	Female	São Paulo	Brazil	White	Married	Incomplete elementary school	Chapter V Mental and behavioural disorders	No	No	No	No	No	No	No	No	No	No	No	No	Yes	No	No	No	No	No	No		No	No	No	No	No	No	No	Intermediate Care	Alert	No	Dysphagia	12 fr	Does not apply	Gastric	Does not apply	No	Standard	Open or intermittent system
87	Immunology		Afternoon	Yes	Female	São Paulo	Brazil	White	Widower	Complete primary education	Chapter XIII Diseases of the musculoskeletal system and connective tissue	No	No	No	No	No	No	No	No	No	No	No	No	No	No	No	No	No	No	No	M069 Artrite Reumática NE; R64 Caquexia; A419 Septicemia NE	Yes	Yes	Yes	No	No	No	No	Semi-intensive care	Alert	Yes	Malnutrition	8 fr	Does not apply	Gastric	Does not apply	No	Other (specify)	Closed or continuous system
88	Hematology		Afternoon	Yes	Female	São Paulo	Brazil	White	Divorced	Incomplete elementary school	Chapter XIV Diseases of the genitourinary system	No	No	No	No	No	No	No	No	No	No	No	Yes	No	No	No	No	No	No	No	Choque séptico de foco urinário, perda nefrostomia, IRPA tipo I	Yes	Yes	Yes	No	No	No	No	High-dependency care	Alert	Yes	Decreased sensation / decreased level of consciousness / decreased general condition	8 fr	Does not apply	Enteric (duodenal / jejunal)	Does not apply	No	With fibers	Open or intermittent system
88	Hematology		Afternoon	Yes	Female	São Paulo	Brazil	White	Divorced	Incomplete elementary school	Chapter XIV Diseases of the genitourinary system	No	No	No	No	No	No	No	No	No	No	No	Yes	No	No	No	No	No	No	No	Choque séptico de foco urinário, perda nefrostomia, IRPA tipo I	Yes	Yes	Yes	No	No	No	No	High-dependency care	Alert	Yes	Decreased sensation / decreased level of consciousness / decreased general condition	8 fr	Does not apply	Enteric (duodenal / jejunal)	Does not apply	No	With fibers	Open or intermittent system
88	Hematology		Afternoon	Yes	Female	São Paulo	Brazil	White	Divorced	Incomplete elementary school	Chapter XIV Diseases of the genitourinary system	No	No	No	No	No	No	No	No	No	No	No	Yes	No	No	No	No	No	No	No	Choque séptico de foco urinário, perda nefrostomia, IRPA tipo I	Yes	Yes	Yes	No	No	No	No	High-dependency care	Alert	Yes	Decreased sensation / decreased level of consciousness / decreased general condition	8 fr	Does not apply	Enteric (duodenal / jejunal)	Does not apply	No	With fibers	Open or intermittent system
89	Infectious diseases		Afternoon	No	Female	São Paulo	Brazil	White	Widower	Complete college degree	Chapter X Diseases of the respiratory system	No	No	No	No	No	Yes	Yes	Yes	No	Yes	No	No	No	No	No	No	No	No	No	Pneumonia NE; outras quedas do mesmo nível local NE; hipertrigliceridemia	Yes	Yes	Yes	No	No	No	No	Semi-intensive care	Alert	No	Other (specify)	8 fr	Blind at the bedside	Gastric	Epigastric auscultation only	Yes	Does not apply	Does not apply
89	Infectious diseases		Afternoon	No	Female	São Paulo	Brazil	White	Widower	Complete college degree	Chapter X Diseases of the respiratory system	No	No	No	No	No	Yes	Yes	Yes	No	Yes	No	No	No	No	No	No	No	No	No	Pneumonia NE; outras quedas do mesmo nível local NE; hipertrigliceridemia	Yes	Yes	Yes	No	No	No	No	Semi-intensive care	Alert	No	Other (specify)	8 fr	Blind at the bedside	Gastric	Epigastric auscultation only	Yes	Does not apply	Does not apply
89	Infectious diseases		Afternoon	No	Female	São Paulo	Brazil	White	Widower	Complete college degree	Chapter X Diseases of the respiratory system	No	No	No	No	No	Yes	Yes	Yes	No	Yes	No	No	No	No	No	No	No	No	No	Pneumonia NE; outras quedas do mesmo nível local NE; hipertrigliceridemia	Yes	Yes	Yes	No	No	No	No	Semi-intensive care	Alert	No	Other (specify)	8 fr	Blind at the bedside	Gastric	Epigastric auscultation only	Yes	Does not apply	Does not apply
89	Infectious diseases		Afternoon	No	Female	São Paulo	Brazil	White	Widower	Complete college degree	Chapter X Diseases of the respiratory system	No	No	No	No	No	Yes	Yes	Yes	No	Yes	No	No	No	No	No	No	No	No	No	Pneumonia NE; outras quedas do mesmo nível local NE; hipertrigliceridemia	Yes	Yes	Yes	No	No	No	No	Semi-intensive care	Alert	No	Other (specify)	8 fr	Blind at the bedside	Gastric	Epigastric auscultation only	Yes	Does not apply	Does not apply
89	Infectious diseases		Afternoon	No	Female	São Paulo	Brazil	White	Widower	Complete college degree	Chapter X Diseases of the respiratory system	No	No	No	No	No	Yes	Yes	Yes	No	Yes	No	No	No	No	No	No	No	No	No	Pneumonia NE; outras quedas do mesmo nível local NE; hipertrigliceridemia	Yes	Yes	Yes	No	No	No	No	Semi-intensive care	Alert	No	Other (specify)	8 fr	Blind at the bedside	Gastric	Epigastric auscultation only	Yes	Does not apply	Does not apply
89	Infectious diseases		Afternoon	No	Female	São Paulo	Brazil	White	Widower	Complete college degree	Chapter X Diseases of the respiratory system	No	No	No	No	No	Yes	Yes	Yes	No	Yes	No	No	No	No	No	No	No	No	No	Pneumonia NE; outras quedas do mesmo nível local NE; hipertrigliceridemia	Yes	Yes	Yes	No	No	No	No	Semi-intensive care	Alert	No	Other (specify)	8 fr	Blind at the bedside	Gastric	Epigastric auscultation only	Yes	Does not apply	Does not apply
90	Neurology		Night	Yes	Female	São Paulo	Brazil	Brown	Married	Incomplete college degre	Chapter IX Diseases of the circulatory system	No	No	Yes	Yes	No	No	No	No	No	No	Yes	Yes	No	No	No	No	No	No	No		No	No	No	No	No	No	No	Semi-intensive care	Alert	Yes	Dysphagia	8 fr	Does not apply	Gastric	Does not apply	No	Other (specify)	Open or intermittent system
90	Neurology		Night	Yes	Female	São Paulo	Brazil	Brown	Married	Incomplete college degre	Chapter IX Diseases of the circulatory system	No	No	Yes	Yes	No	No	No	No	No	No	Yes	Yes	No	No	No	No	No	No	No		No	No	No	No	No	No	No	Semi-intensive care	Alert	Yes	Dysphagia	8 fr	Does not apply	Gastric	Does not apply	No	Other (specify)	Open or intermittent system
90	Neurology		Night	Yes	Female	São Paulo	Brazil	Brown	Married	Incomplete college degre	Chapter IX Diseases of the circulatory system	No	No	Yes	Yes	No	No	No	No	No	No	Yes	Yes	No	No	No	No	No	No	No		No	No	No	No	No	No	No	Semi-intensive care	Alert	Yes	Dysphagia	8 fr	Does not apply	Gastric	Does not apply	No	Other (specify)	Open or intermittent system
90	Neurology		Night	Yes	Female	São Paulo	Brazil	Brown	Married	Incomplete college degre	Chapter IX Diseases of the circulatory system	No	No	Yes	Yes	No	No	No	No	No	No	Yes	Yes	No	No	No	No	No	No	No		No	No	No	No	No	No	No	Semi-intensive care	Alert	Yes	Dysphagia	8 fr	Does not apply	Gastric	Does not apply	No	Other (specify)	Open or intermittent system
90	Neurology		Night	Yes	Female	São Paulo	Brazil	Brown	Married	Incomplete college degre	Chapter IX Diseases of the circulatory system	No	No	Yes	Yes	No	No	No	No	No	No	Yes	Yes	No	No	No	No	No	No	No		No	No	No	No	No	No	No	Semi-intensive care	Alert	Yes	Dysphagia	8 fr	Does not apply	Gastric	Does not apply	No	Other (specify)	Open or intermittent system
90	Neurology		Night	Yes	Female	São Paulo	Brazil	Brown	Married	Incomplete college degre	Chapter IX Diseases of the circulatory system	No	No	Yes	Yes	No	No	No	No	No	No	Yes	Yes	No	No	No	No	No	No	No		No	No	No	No	No	No	No	Semi-intensive care	Alert	Yes	Dysphagia	8 fr	Does not apply	Gastric	Does not apply	No	Other (specify)	Open or intermittent system
90	Neurology		Night	Yes	Female	São Paulo	Brazil	Brown	Married	Incomplete college degre	Chapter IX Diseases of the circulatory system	No	No	Yes	Yes	No	No	No	No	No	No	Yes	Yes	No	No	No	No	No	No	No		No	No	No	No	No	No	No	Semi-intensive care	Alert	Yes	Dysphagia	8 fr	Does not apply	Gastric	Does not apply	No	Other (specify)	Open or intermittent system
90	Neurology		Night	Yes	Female	São Paulo	Brazil	Brown	Married	Incomplete college degre	Chapter IX Diseases of the circulatory system	No	No	Yes	Yes	No	No	No	No	No	No	Yes	Yes	No	No	No	No	No	No	No		No	No	No	No	No	No	No	Semi-intensive care	Alert	Yes	Dysphagia	8 fr	Does not apply	Gastric	Does not apply	No	Other (specify)	Open or intermittent system
90	Neurology		Night	Yes	Female	São Paulo	Brazil	Brown	Married	Incomplete college degre	Chapter IX Diseases of the circulatory system	No	No	Yes	Yes	No	No	No	No	No	No	Yes	Yes	No	No	No	No	No	No	No		No	No	No	No	No	No	No	Semi-intensive care	Alert	Yes	Dysphagia	8 fr	Does not apply	Gastric	Does not apply	No	Other (specify)	Open or intermittent system
90	Neurology		Night	Yes	Female	São Paulo	Brazil	Brown	Married	Incomplete college degre	Chapter IX Diseases of the circulatory system	No	No	Yes	Yes	No	No	No	No	No	No	Yes	Yes	No	No	No	No	No	No	No		No	No	No	No	No	No	No	Semi-intensive care	Alert	Yes	Dysphagia	8 fr	Does not apply	Gastric	Does not apply	No	Other (specify)	Open or intermittent system
91	Oncology		Afternoon	Yes	Male	São Paulo	Brazil	White	Married	Incomplete elementary school	Chapter II Neoplasms	No	No	No	No	No	No	No	No	No	No	No	No	No	Yes	No	No	No	Yes	No		No	No	No	No	No	No	No	High-dependency care	Alert	No	Malnutrition	8 fr	Does not apply	Gastric	Epigastric auscultation only	No	Standard	Open or intermittent system
92	Gastroenterology		Afternoon	Yes	Male	São Paulo	Brazil	White	Live with partner	Incomplete high school	Chapter XI Diseases of the digestive system	No	No	Yes	No	No	No	No	No	Yes	No	No	No	No	No	No	No	No	No	No		No	No	No	No	No	No	No	Semi-intensive care	Pain response	Yes	Decreased sensation / decreased level of consciousness / decreased general condition	10 fr	Does not apply	Does not apply	Does not apply	No
93	Neurology		Night	No	Male	São Paulo	Brazil	White	Married		Chapter V Mental and behavioural disorders	Yes	No	Yes	No	No	No	No	No	No	Yes	No	No	No	No	No	No	No	No	No	catarata bilateral, tremor em MMSS há mais de 5 anos	Yes	Yes	No	No	No	No	No	Semi-intensive care	Alert	No	Decreased sensation / decreased level of consciousness / decreased general condition	10 fr	Blind at the bedside	Gastric	Epigastric auscultation and radiological examination (X-ray)	Yes
93	Neurology		Night	No	Male	São Paulo	Brazil	White	Married		Chapter V Mental and behavioural disorders	Yes	No	Yes	No	No	No	No	No	No	Yes	No	No	No	No	No	No	No	No	No	catarata bilateral, tremor em MMSS há mais de 5 anos	Yes	Yes	No	No	No	No	No	Semi-intensive care	Alert	No	Decreased sensation / decreased level of consciousness / decreased general condition	10 fr	Blind at the bedside	Gastric	Epigastric auscultation and radiological examination (X-ray)	Yes
94	Oncology		Morning	No	Male	São Paulo	Brazil	Black	Married		Chapter II Neoplasms	Yes	No	No	No	No	No	No	No	No	No	No	Yes	No	No	No	No	No	No	No	Pneumonia; Anemia, Edema pulmonar, Insuficiência respiratória	Yes	Yes	Yes	Yes	No	No	No	Semi-intensive care	Confused	No	Inappetence / low oral acceptance	10 fr	Blind at the bedside	Gastric	Epigastric auscultation and radiological examination (X-ray)	Yes
95	Oncology		Afternoon	Yes	Male	São Paulo	Brazil	Black	Married	Incomplete elementary school	Chapter II Neoplasms	No	No	No	No	No	Yes	No	No	No	No	No	No	No	No	No	No	No	No	No	Insuficiência renal crônica; traqueobronquite; uremia	Yes	Yes	Yes	No	No	No	No	Intermediate Care	Alert	Yes	Dysphagia		Does not apply	Does not apply	Does not apply	No	Standard	Open or intermittent system
96	Nephrology		Morning	No	Male	São Paulo	Brazil	Brown	Married	Incomplete elementary school	Chapter XXI Factors influencing health status and contact with health services	No	No	No	No	No	No	No	No	No	No	No	Yes	Yes	No	No	No	No	No	No		No	No	No	No	No	No	No	Intermediate Care	Alert	No	Other (specify)	16 fr	Blind at the bedside	Gastric	Epigastric auscultation and aspiration of gastric contents	Yes
97	Geriatry		Afternoon	Yes	Female	São Paulo	Brazil	White	Widower	Incomplete elementary school	Chapter IX Diseases of the circulatory system	No	No	Yes	Yes	Yes	No	No	No	No	No	No	No	No	No	No	No	No	No	No	Parkinson; DLP; Osteoporose; Glaucoma Dependência O2; Hiponatremia crônica	Yes	Yes	Yes	Yes	Yes	No	No	High-dependency care	Pain response	Yes	Decreased sensation / decreased level of consciousness / decreased general condition	12 fr	Does not apply	Enteric (duodenal / jejunal)	Does not apply	No	Standard	Open or intermittent system
98	Gastroenterology		Morning	No	Male	São Paulo	Brazil	White	Married	Incomplete elementary school	Chapter XI Diseases of the digestive system	No	No	No	No	No	No	No	No	Yes	Yes	No	No	No	No	No	No	Yes	No	No	Hipotireoidismo; Pancreatite crônica; hipotireoidismo; passado de HDA há 3 anos	Yes	Yes	Yes	Yes	No	No	No	Minimal care	Alert	No	Inappetence / low oral acceptance	10 fr	Blind at the bedside	Enteric (duodenal / jejunal)	Epigastric auscultation, aspiration of gastric contents and radiological examination (X-ray)	Yes
98	Gastroenterology		Morning	No	Male	São Paulo	Brazil	White	Married	Incomplete elementary school	Chapter XI Diseases of the digestive system	No	No	No	No	No	No	No	No	Yes	Yes	No	No	No	No	No	No	Yes	No	No	Hipotireoidismo; Pancreatite crônica; hipotireoidismo; passado de HDA há 3 anos	Yes	Yes	Yes	Yes	No	No	No	Minimal care	Alert	No	Inappetence / low oral acceptance	10 fr	Blind at the bedside	Enteric (duodenal / jejunal)	Epigastric auscultation, aspiration of gastric contents and radiological examination (X-ray)	Yes
98	Gastroenterology		Morning	No	Male	São Paulo	Brazil	White	Married	Incomplete elementary school	Chapter XI Diseases of the digestive system	No	No	No	No	No	No	No	No	Yes	Yes	No	No	No	No	No	No	Yes	No	No	Hipotireoidismo; Pancreatite crônica; hipotireoidismo; passado de HDA há 3 anos	Yes	Yes	Yes	Yes	No	No	No	Minimal care	Alert	No	Inappetence / low oral acceptance	10 fr	Blind at the bedside	Enteric (duodenal / jejunal)	Epigastric auscultation, aspiration of gastric contents and radiological examination (X-ray)	Yes
98	Gastroenterology		Morning	No	Male	São Paulo	Brazil	White	Married	Incomplete elementary school	Chapter XI Diseases of the digestive system	No	No	No	No	No	No	No	No	Yes	Yes	No	No	No	No	No	No	Yes	No	No	Hipotireoidismo; Pancreatite crônica; hipotireoidismo; passado de HDA há 3 anos	Yes	Yes	Yes	Yes	No	No	No	Minimal care	Alert	No	Inappetence / low oral acceptance	10 fr	Blind at the bedside	Enteric (duodenal / jejunal)	Epigastric auscultation, aspiration of gastric contents and radiological examination (X-ray)	Yes
98	Gastroenterology		Morning	No	Male	São Paulo	Brazil	White	Married	Incomplete elementary school	Chapter XI Diseases of the digestive system	No	No	No	No	No	No	No	No	Yes	Yes	No	No	No	No	No	No	Yes	No	No	Hipotireoidismo; Pancreatite crônica; hipotireoidismo; passado de HDA há 3 anos	Yes	Yes	Yes	Yes	No	No	No	Minimal care	Alert	No	Inappetence / low oral acceptance	10 fr	Blind at the bedside	Enteric (duodenal / jejunal)	Epigastric auscultation, aspiration of gastric contents and radiological examination (X-ray)	Yes
99	Infectious diseases		Afternoon	No	Male	São Paulo	Brazil	White	Single	Incomplete high school	Chapter I Certain infectious and parasitic diseases	No	No	No	No	No	No	No	No	No	No	No	No	No	No	No	No	No	No	Yes	K224 Discinesia do esôfago; K228 outras doenças específicas do esôfago	Yes	Yes	No	No	No	No	No	Minimal care	Alert	No	Dysphagia	8 fr	Blind at the bedside	Gastric	Epigastric auscultation and aspiration of gastric contents	Yes
99	Infectious diseases		Afternoon	No	Male	São Paulo	Brazil	White	Single	Incomplete high school	Chapter I Certain infectious and parasitic diseases	No	No	No	No	No	No	No	No	No	No	No	No	No	No	No	No	No	No	Yes	K224 Discinesia do esôfago; K228 outras doenças específicas do esôfago	Yes	Yes	No	No	No	No	No	Minimal care	Alert	No	Dysphagia	8 fr	Blind at the bedside	Gastric	Epigastric auscultation and aspiration of gastric contents	Yes
99	Infectious diseases		Afternoon	No	Male	São Paulo	Brazil	White	Single	Incomplete high school	Chapter I Certain infectious and parasitic diseases	No	No	No	No	No	No	No	No	No	No	No	No	No	No	No	No	No	No	Yes	K224 Discinesia do esôfago; K228 outras doenças específicas do esôfago	Yes	Yes	No	No	No	No	No	Minimal care	Alert	No	Dysphagia	8 fr	Blind at the bedside	Gastric	Epigastric auscultation and aspiration of gastric contents	Yes
99	Infectious diseases		Afternoon	No	Male	São Paulo	Brazil	White	Single	Incomplete high school	Chapter I Certain infectious and parasitic diseases	No	No	No	No	No	No	No	No	No	No	No	No	No	No	No	No	No	No	Yes	K224 Discinesia do esôfago; K228 outras doenças específicas do esôfago	Yes	Yes	No	No	No	No	No	Minimal care	Alert	No	Dysphagia	8 fr	Blind at the bedside	Gastric	Epigastric auscultation and aspiration of gastric contents	Yes
99	Infectious diseases		Afternoon	No	Male	São Paulo	Brazil	White	Single	Incomplete high school	Chapter I Certain infectious and parasitic diseases	No	No	No	No	No	No	No	No	No	No	No	No	No	No	No	No	No	No	Yes	K224 Discinesia do esôfago; K228 outras doenças específicas do esôfago	Yes	Yes	No	No	No	No	No	Minimal care	Alert	No	Dysphagia	8 fr	Blind at the bedside	Gastric	Epigastric auscultation and aspiration of gastric contents	Yes
99	Infectious diseases		Afternoon	No	Male	São Paulo	Brazil	White	Single	Incomplete high school	Chapter I Certain infectious and parasitic diseases	No	No	No	No	No	No	No	No	No	No	No	No	No	No	No	No	No	No	Yes	K224 Discinesia do esôfago; K228 outras doenças específicas do esôfago	Yes	Yes	No	No	No	No	No	Minimal care	Alert	No	Dysphagia	8 fr	Blind at the bedside	Gastric	Epigastric auscultation and aspiration of gastric contents	Yes
99	Infectious diseases		Afternoon	No	Male	São Paulo	Brazil	White	Single	Incomplete high school	Chapter I Certain infectious and parasitic diseases	No	No	No	No	No	No	No	No	No	No	No	No	No	No	No	No	No	No	Yes	K224 Discinesia do esôfago; K228 outras doenças específicas do esôfago	Yes	Yes	No	No	No	No	No	Minimal care	Alert	No	Dysphagia	8 fr	Blind at the bedside	Gastric	Epigastric auscultation and aspiration of gastric contents	Yes
100	Oncology		Morning	No	Male	São Paulo	Brazil	Asian	Married	Postgraduate	Chapter II Neoplasms	No	No	No	No	No	No	No	No	No	No	No	Yes	No	No	No	No	No	Yes	No	Piora da função renal; desidratação; baixa ingestão oral	Yes	Yes	Yes	No	No	No	No	Intermediate Care	Alert	Yes	Inappetence / low oral acceptance	10 fr	Blind at the bedside	Enteric (duodenal / jejunal)	Other (specify)	Yes
101	Oncology		Afternoon	No	Female	São Paulo	Brazil	Brown	Widower	Illiterate	Chapter II Neoplasms	Yes	No	Yes	Yes	No	No	No	No	No	No	No	No	No	No	No	No	No	Yes	No	Dislipidemia	Yes	No	No	No	No	No	No	High-dependency care	Alert	No	Inappetence / low oral acceptance	12 fr	Blind at the bedside	Gastric	Epigastric auscultation and aspiration of gastric contents	Yes
102	Cardiology		Afternoon	Yes	Female	São Paulo	Brazil	White	Widower	Illiterate	Chapter IX Diseases of the circulatory system	Yes	No	Yes	No	Yes	No	No	No	No	No	No	No	No	No	No	No	No	No	No		No	No	No	No	No	No	No	High-dependency care	Confused	No	Decreased sensation / decreased level of consciousness / decreased general condition	8 fr	Does not apply	Does not apply	Does not apply	No
103	Oncology		Morning	Yes	Male	São Paulo	Brazil	Brown	Married	Incomplete elementary school	Chapter II Neoplasms	No	No	No	No	No	No	No	No	No	No	No	No	No	No	No	No	No	Yes	No	Hipotireoidismo, celulite em face	Yes	Yes	No	No	No	No	No	Intermediate Care	Alert	Yes	Dysphagia	10 fr	Endoscopy	Does not apply	Does not apply	No	Standard	Open or intermittent system
104	Neurology		Afternoon	No	Female	São Paulo	Brazil	Black	Married	Incomplete elementary school	Chapter VI Diseases of the nervous system	No	No	No	No	No	No	No	Yes	No	No	Yes	No	No	No	No	No	No	No	No	Depressão maior	Yes	No	No	No	No	No	No	Intermediate Care	Alert	No	Decreased sensation / decreased level of consciousness / decreased general condition	10 fr	Blind at the bedside	Enteric (duodenal / jejunal)	Epigastric auscultation only	Yes
104	Neurology		Afternoon	No	Female	São Paulo	Brazil	Black	Married	Incomplete elementary school	Chapter VI Diseases of the nervous system	No	No	No	No	No	No	No	Yes	No	No	Yes	No	No	No	No	No	No	No	No	Depressão maior	Yes	No	No	No	No	No	No	Intermediate Care	Alert	No	Decreased sensation / decreased level of consciousness / decreased general condition	10 fr	Blind at the bedside	Enteric (duodenal / jejunal)	Epigastric auscultation only	Yes
104	Neurology		Afternoon	No	Female	São Paulo	Brazil	Black	Married	Incomplete elementary school	Chapter VI Diseases of the nervous system	No	No	No	No	No	No	No	Yes	No	No	Yes	No	No	No	No	No	No	No	No	Depressão maior	Yes	No	No	No	No	No	No	Intermediate Care	Alert	No	Decreased sensation / decreased level of consciousness / decreased general condition	10 fr	Blind at the bedside	Enteric (duodenal / jejunal)	Epigastric auscultation only	Yes
104	Neurology		Afternoon	No	Female	São Paulo	Brazil	Black	Married	Incomplete elementary school	Chapter VI Diseases of the nervous system	No	No	No	No	No	No	No	Yes	No	No	Yes	No	No	No	No	No	No	No	No	Depressão maior	Yes	No	No	No	No	No	No	Intermediate Care	Alert	No	Decreased sensation / decreased level of consciousness / decreased general condition	10 fr	Blind at the bedside	Enteric (duodenal / jejunal)	Epigastric auscultation only	Yes
104	Neurology		Afternoon	No	Female	São Paulo	Brazil	Black	Married	Incomplete elementary school	Chapter VI Diseases of the nervous system	No	No	No	No	No	No	No	Yes	No	No	Yes	No	No	No	No	No	No	No	No	Depressão maior	Yes	No	No	No	No	No	No	Intermediate Care	Alert	No	Decreased sensation / decreased level of consciousness / decreased general condition	10 fr	Blind at the bedside	Enteric (duodenal / jejunal)	Epigastric auscultation only	Yes
104	Neurology		Afternoon	No	Female	São Paulo	Brazil	Black	Married	Incomplete elementary school	Chapter VI Diseases of the nervous system	No	No	No	No	No	No	No	Yes	No	No	Yes	No	No	No	No	No	No	No	No	Depressão maior	Yes	No	No	No	No	No	No	Intermediate Care	Alert	No	Decreased sensation / decreased level of consciousness / decreased general condition	10 fr	Blind at the bedside	Enteric (duodenal / jejunal)	Epigastric auscultation only	Yes
104	Neurology		Afternoon	No	Female	São Paulo	Brazil	Black	Married	Incomplete elementary school	Chapter VI Diseases of the nervous system	No	No	No	No	No	No	No	Yes	No	No	Yes	No	No	No	No	No	No	No	No	Depressão maior	Yes	No	No	No	No	No	No	Intermediate Care	Alert	No	Decreased sensation / decreased level of consciousness / decreased general condition	10 fr	Blind at the bedside	Enteric (duodenal / jejunal)	Epigastric auscultation only	Yes
104	Neurology		Afternoon	No	Female	São Paulo	Brazil	Black	Married	Incomplete elementary school	Chapter VI Diseases of the nervous system	No	No	No	No	No	No	No	Yes	No	No	Yes	No	No	No	No	No	No	No	No	Depressão maior	Yes	No	No	No	No	No	No	Intermediate Care	Alert	No	Decreased sensation / decreased level of consciousness / decreased general condition	10 fr	Blind at the bedside	Enteric (duodenal / jejunal)	Epigastric auscultation only	Yes
105	Geriatry		Night	Yes	Male	São Paulo	Brazil	White	Married	Incomplete elementary school	Chapter IX Diseases of the circulatory system	No	No	No	Yes	Yes	No	No	No	No	No	No	No	No	Yes	No	No	No	No	No	Cuidado paliativo	Yes	No	No	No	No	No	No	High-dependency care	Confused	No	Decreased sensation / decreased level of consciousness / decreased general condition	12 fr	Does not apply	Does not apply	Does not apply	No	Standard	Open or intermittent system
106	Oncology		Afternoon	Yes	Female	São Paulo	Brazil	Black	Single	Complete high school	Chapter II Neoplasms	No	No	No	No	No	No	No	No	No	No	No	No	No	No	No	No	No	Yes	No	Anemia grave	Yes	No	No	No	No	No	No	Intermediate Care	Alert	No	Inappetence / low oral acceptance	10 fr	Does not apply	Does not apply	Does not apply	No	With fibers	Open or intermittent system
107	Oncology		Afternoon	No	Male	São Paulo	Brazil	White	Live with partner	Incomplete elementary school	Chapter II Neoplasms	No	No	No	No	No	No	No	No	No	No	No	No	No	No	No	No	No	Yes	No	K053 Periodontite Cronica	Yes	No	No	No	No	No	No	Minimal care	Alert	No	Decreased sensation / decreased level of consciousness / decreased general condition	12 fr	Blind at the bedside	Enteric (duodenal / jejunal)	Epigastric auscultation, aspiration of gastric contents and radiological examination (X-ray)	Yes
108	Oncology		Afternoon	No	Male	São Paulo	Brazil	White	Live with partner	Incomplete elementary school	Chapter XII Diseases of the skin and subcutaneous tissue	No	No	No	No	No	No	No	No	No	No	No	No	No	No	No	No	No	Yes	No		No	No	No	No	No	No	No	High-dependency care	Confused	No	Inappetence / low oral acceptance		Blind at the bedside	Enteric (duodenal / jejunal)		No
108	Oncology		Afternoon	No	Male	São Paulo	Brazil	White	Live with partner	Incomplete elementary school	Chapter XII Diseases of the skin and subcutaneous tissue	No	No	No	No	No	No	No	No	No	No	No	No	No	No	No	No	No	Yes	No		No	No	No	No	No	No	No	High-dependency care	Confused	No	Inappetence / low oral acceptance		Blind at the bedside	Enteric (duodenal / jejunal)		No
108	Oncology		Afternoon	No	Male	São Paulo	Brazil	White	Live with partner	Incomplete elementary school	Chapter XII Diseases of the skin and subcutaneous tissue	No	No	No	No	No	No	No	No	No	No	No	No	No	No	No	No	No	Yes	No		No	No	No	No	No	No	No	High-dependency care	Confused	No	Inappetence / low oral acceptance		Blind at the bedside	Enteric (duodenal / jejunal)		No
108	Oncology		Afternoon	No	Male	São Paulo	Brazil	White	Live with partner	Incomplete elementary school	Chapter XII Diseases of the skin and subcutaneous tissue	No	No	No	No	No	No	No	No	No	No	No	No	No	No	No	No	No	Yes	No		No	No	No	No	No	No	No	High-dependency care	Confused	No	Inappetence / low oral acceptance		Blind at the bedside	Enteric (duodenal / jejunal)		No
109	Endocrinology		Night	No	Female	São Paulo	Brazil	Black	Married	Incomplete elementary school	Chapter IV Endocrine, nutritional and metabolic diseases	No	No	Yes	No	No	No	No	No	No	No	No	Yes	Yes	No	No	No	No	No	No		No	No	No	No	No	No	No	Minimal care	Alert	No	Inappetence / low oral acceptance	12 fr	Endoscopy	Enteric (duodenal / jejunal)	Other (specify)	Yes
109	Endocrinology		Night	No	Female	São Paulo	Brazil	Black	Married	Incomplete elementary school	Chapter IV Endocrine, nutritional and metabolic diseases	No	No	Yes	No	No	No	No	No	No	No	No	Yes	Yes	No	No	No	No	No	No		No	No	No	No	No	No	No	Minimal care	Alert	No	Inappetence / low oral acceptance	12 fr	Endoscopy	Enteric (duodenal / jejunal)	Other (specify)	Yes
109	Endocrinology		Night	No	Female	São Paulo	Brazil	Black	Married	Incomplete elementary school	Chapter IV Endocrine, nutritional and metabolic diseases	No	No	Yes	No	No	No	No	No	No	No	No	Yes	Yes	No	No	No	No	No	No		No	No	No	No	No	No	No	Minimal care	Alert	No	Inappetence / low oral acceptance	12 fr	Endoscopy	Enteric (duodenal / jejunal)	Other (specify)	Yes
109	Endocrinology		Night	No	Female	São Paulo	Brazil	Black	Married	Incomplete elementary school	Chapter IV Endocrine, nutritional and metabolic diseases	No	No	Yes	No	No	No	No	No	No	No	No	Yes	Yes	No	No	No	No	No	No		No	No	No	No	No	No	No	Minimal care	Alert	No	Inappetence / low oral acceptance	12 fr	Endoscopy	Enteric (duodenal / jejunal)	Other (specify)	Yes
109	Endocrinology		Night	No	Female	São Paulo	Brazil	Black	Married	Incomplete elementary school	Chapter IV Endocrine, nutritional and metabolic diseases	No	No	Yes	No	No	No	No	No	No	No	No	Yes	Yes	No	No	No	No	No	No		No	No	No	No	No	No	No	Minimal care	Alert	No	Inappetence / low oral acceptance	12 fr	Endoscopy	Enteric (duodenal / jejunal)	Other (specify)	Yes
109	Endocrinology		Night	No	Female	São Paulo	Brazil	Black	Married	Incomplete elementary school	Chapter IV Endocrine, nutritional and metabolic diseases	No	No	Yes	No	No	No	No	No	No	No	No	Yes	Yes	No	No	No	No	No	No		No	No	No	No	No	No	No	Minimal care	Alert	No	Inappetence / low oral acceptance	12 fr	Endoscopy	Enteric (duodenal / jejunal)	Other (specify)	Yes
109	Endocrinology		Night	No	Female	São Paulo	Brazil	Black	Married	Incomplete elementary school	Chapter IV Endocrine, nutritional and metabolic diseases	No	No	Yes	No	No	No	No	No	No	No	No	Yes	Yes	No	No	No	No	No	No		No	No	No	No	No	No	No	Minimal care	Alert	No	Inappetence / low oral acceptance	12 fr	Endoscopy	Enteric (duodenal / jejunal)	Other (specify)	Yes
109	Endocrinology		Night	No	Female	São Paulo	Brazil	Black	Married	Incomplete elementary school	Chapter IV Endocrine, nutritional and metabolic diseases	No	No	Yes	No	No	No	No	No	No	No	No	Yes	Yes	No	No	No	No	No	No		No	No	No	No	No	No	No	Minimal care	Alert	No	Inappetence / low oral acceptance	12 fr	Endoscopy	Enteric (duodenal / jejunal)	Other (specify)	Yes
110	Unidade Metabólica		Morning	No	Female	São Paulo	Brazil	White	Divorced	Incomplete elementary school	Chapter IV Endocrine, nutritional and metabolic diseases	No	No	No	No	No	No	No	No	No	No	No	No	No	No	No	No	No	No	No	K912 Má absorcao pós cirúrgica No classificado em outra parte	Yes	No	No	No	No	No	No	Minimal care	Alert	No	Malnutrition		Blind at the bedside	Gastric	Epigastric auscultation and radiological examination (X-ray)	Yes	Does not apply	Does not apply
111	Other (specify)	Nutrology	Morning	Yes	Female	Minas Gerais	Brazil	White	Single	Complete primary education	Chapter XX External causes of morbidity and mortality	No	No	No	No	No	No	No	No	No	No	No	No	No	No	No	No	No	No	No	J9D derrame pleural No classificado, E440 desnutrição protéica calórica moderada	Yes	Yes	No	No	No	No	No	Minimal care	Alert	Yes	Other (specify)	8 fr	Does not apply	Does not apply	Does not apply	No	Standard	Open or intermittent system
112	Infectious diseases		Afternoon	No	Female	São Paulo	Brazil	Black	Married		Chapter I Certain infectious and parasitic diseases	No	No	Yes	No	No	No	No	No	No	No	No	No	No	No	No	No	No	No	No	Encefalite, mielite, encefalomielite , obesidade	Yes	Yes	Yes	Yes	No	No	No	High-dependency care	Confused	No	Decreased sensation / decreased level of consciousness / decreased general condition	10 fr	Blind at the bedside	Gastric	Epigastric auscultation only	Yes
113	Neurology		Afternoon	Yes	Female	São Paulo	Brazil	White	Widower	Incomplete college degre	Chapter IX Diseases of the circulatory system	No	No	Yes	Yes	No	No	No	No	No	No	No	Yes	No	No	No	No	No	No	No	Dislipidemia	Yes	No	No	No	No	No	No	High-dependency care	Confused	No	Decreased sensation / decreased level of consciousness / decreased general condition	10 fr	Does not apply	Does not apply	Does not apply	No	Standard	Open or intermittent system
114	Gastroenterology		Night	Yes	Female	São Paulo	Brazil	White	Widower	Incomplete elementary school	Chapter II Neoplasms	No	No	No	No	No	No	No	No	No	No	No	No	No	No	No	No	Yes	Yes	No	Sepse	Yes	No	No	No	No	No	No	High-dependency care	Confused	No	Decreased sensation / decreased level of consciousness / decreased general condition		Does not apply	Does not apply	Does not apply	No	Standard	Open or intermittent system
114	Gastroenterology		Night	Yes	Female	São Paulo	Brazil	White	Widower	Incomplete elementary school	Chapter II Neoplasms	No	No	No	No	No	No	No	No	No	No	No	No	No	No	No	No	Yes	Yes	No	Sepse	Yes	No	No	No	No	No	No	High-dependency care	Confused	No	Decreased sensation / decreased level of consciousness / decreased general condition		Does not apply	Does not apply	Does not apply	No	Standard	Open or intermittent system
114	Gastroenterology		Night	Yes	Female	São Paulo	Brazil	White	Widower	Incomplete elementary school	Chapter II Neoplasms	No	No	No	No	No	No	No	No	No	No	No	No	No	No	No	No	Yes	Yes	No	Sepse	Yes	No	No	No	No	No	No	High-dependency care	Confused	No	Decreased sensation / decreased level of consciousness / decreased general condition		Does not apply	Does not apply	Does not apply	No	Standard	Open or intermittent system
114	Gastroenterology		Night	Yes	Female	São Paulo	Brazil	White	Widower	Incomplete elementary school	Chapter II Neoplasms	No	No	No	No	No	No	No	No	No	No	No	No	No	No	No	No	Yes	Yes	No	Sepse	Yes	No	No	No	No	No	No	High-dependency care	Confused	No	Decreased sensation / decreased level of consciousness / decreased general condition		Does not apply	Does not apply	Does not apply	No	Standard	Open or intermittent system
115	Infectious diseases		Afternoon	No	Female	São Paulo	Brazil	Black	Single	Incomplete elementary school	Chapter XVIII Symptoms, signs and abnormal clinical and laboratory findings, not elsewhere classified	No	No	No	No	No	No	No	No	No	No	No	No	Yes	No	No	No	No	No	Yes		No	No	No	No	No	No	No	Minimal care	Alert	No	Inappetence / low oral acceptance	10 fr	Blind at the bedside	Enteric (duodenal / jejunal)	X-ray examination only (X-ray)	Yes
116	Unidade Metabólica		Morning	No	Male	São Paulo	Brazil	White	Widower	Incomplete elementary school	Chapter X Diseases of the respiratory system	No	No	No	No	No	No	No	No	No	No	No	No	No	No	No	No	No	No	No	Desnutrição	Yes	No	No	No	No	No	No	High-dependency care	Alert	No	Inappetence / low oral acceptance	10 fr	Blind at the bedside	Gastric	Epigastric auscultation, aspiration of gastric contents and radiological examination (X-ray)	Yes
116	Unidade Metabólica		Morning	No	Male	São Paulo	Brazil	White	Widower	Incomplete elementary school	Chapter X Diseases of the respiratory system	No	No	No	No	No	No	No	No	No	No	No	No	No	No	No	No	No	No	No	Desnutrição	Yes	No	No	No	No	No	No	High-dependency care	Alert	No	Inappetence / low oral acceptance	10 fr	Blind at the bedside	Gastric	Epigastric auscultation, aspiration of gastric contents and radiological examination (X-ray)	Yes
116	Unidade Metabólica		Morning	No	Male	São Paulo	Brazil	White	Widower	Incomplete elementary school	Chapter X Diseases of the respiratory system	No	No	No	No	No	No	No	No	No	No	No	No	No	No	No	No	No	No	No	Desnutrição	Yes	No	No	No	No	No	No	High-dependency care	Alert	No	Inappetence / low oral acceptance	10 fr	Blind at the bedside	Gastric	Epigastric auscultation, aspiration of gastric contents and radiological examination (X-ray)	Yes
116	Unidade Metabólica		Morning	No	Male	São Paulo	Brazil	White	Widower	Incomplete elementary school	Chapter X Diseases of the respiratory system	No	No	No	No	No	No	No	No	No	No	No	No	No	No	No	No	No	No	No	Desnutrição	Yes	No	No	No	No	No	No	High-dependency care	Alert	No	Inappetence / low oral acceptance	10 fr	Blind at the bedside	Gastric	Epigastric auscultation, aspiration of gastric contents and radiological examination (X-ray)	Yes
116	Unidade Metabólica		Morning	No	Male	São Paulo	Brazil	White	Widower	Incomplete elementary school	Chapter X Diseases of the respiratory system	No	No	No	No	No	No	No	No	No	No	No	No	No	No	No	No	No	No	No	Desnutrição	Yes	No	No	No	No	No	No	High-dependency care	Alert	No	Inappetence / low oral acceptance	10 fr	Blind at the bedside	Gastric	Epigastric auscultation, aspiration of gastric contents and radiological examination (X-ray)	Yes
117	Unidade Metabólica		Night	No	Female	São Paulo	Brazil	White	Married	Illiterate	Chapter XXI Factors influencing health status and contact with health services	No	No	No	No	No	No	No	No	No	No	No	No	No	No	No	No	No	Yes	No		No	No	No	No	No	No	No	Minimal care	Alert	No	Malnutrition	12 fr	Blind at the bedside	Enteric (duodenal / jejunal)	X-ray examination only (X-ray)	Yes
118	Neurology		Morning	Yes	Female	São Paulo	Brazil	White	Live with partner	Can read and write	Chapter XXI Factors influencing health status and contact with health services	No	No	No	No	No	Yes	No	No	No	No	No	No	No	No	No	No	No	No	No	Miastenia Gravis	Yes	No	No	No	No	No	No	High-dependency care	Alert	Yes	Dysphagia	14 fr	Does not apply	Does not apply	Does not apply	No	Other (specify)	Open or intermittent system
119	Pneumologia		Afternoon	No	Female	São Paulo	Brazil	Brown	Widower	Incomplete elementary school	Chapter X Diseases of the respiratory system	No	No	Yes	No	No	No	No	No	No	No	No	No	No	Yes	No	No	No	No	No	Anemia por deficiência de ferro NE; Corpo estranho de bronquio; distúrbios do metabolismo do cálcio; edema pulmonar NE de outra forma; linfedema No classificado em outra parte; transtornos mentais e comportamentais devidos ao uso de álcool	Yes	Yes	Yes	Yes	Yes	Yes	No	Intermediate Care	Alert	No	Inappetence / low oral acceptance	Other (specify)	Blind at the bedside	Gastric	Epigastric auscultation and aspiration of gastric contents	Yes
120	Gastroenterology		Afternoon	No	Male	São Paulo	Brazil	White	Live with partner	Incomplete elementary school	Chapter XI Diseases of the digestive system	No	No	No	No	No	No	No	No	Yes	No	No	No	No	No	No	No	No	No	No	Tratamento prévio para sífilis	Yes	No	No	No	No	No	No	Intermediate Care	Confused	No	Decreased sensation / decreased level of consciousness / decreased general condition	10 fr	Blind at the bedside	Gastric	Epigastric auscultation and aspiration of gastric contents	Yes
121	Geriatry		Morning	No	Female	São Paulo	Brazil	Black	Widower	Can read and write	Chapter II Neoplasms	No	No	Yes	No	No	No	No	No	No	No	No	No	No	Yes	No	No	No	Yes	No	R634 Perda de peso anormal	Yes	No	No	No	No	No	No	Minimal care	Alert	No	Decreased sensation / decreased level of consciousness / decreased general condition	10 fr	Endoscopy	Enteric (duodenal / jejunal)	Other (specify)	Yes
122	Geriatry		Morning	Yes	Female	São Paulo	Brazil	White	Widower	Can read and write	Chapter III Diseases of the blood and blood-forming organs and certain disorders involving the immune mechanism	No	Yes	Yes	No	No	No	No	Yes	No	No	No	Yes	No	No	No	No	No	No	No	D65 Coagulaçao intravascular disseminada	Yes	No	No	No	No	No	No	High-dependency care	Alert	No	Inappetence / low oral acceptance	Other (specify)	Does not apply	Enteric (duodenal / jejunal)	Does not apply	Yes	Other (specify)	Open or intermittent system
122	Geriatry		Morning	Yes	Female	São Paulo	Brazil	White	Widower	Can read and write	Chapter III Diseases of the blood and blood-forming organs and certain disorders involving the immune mechanism	No	Yes	Yes	No	No	No	No	Yes	No	No	No	Yes	No	No	No	No	No	No	No	D65 Coagulaçao intravascular disseminada	Yes	No	No	No	No	No	No	High-dependency care	Alert	No	Inappetence / low oral acceptance	Other (specify)	Does not apply	Enteric (duodenal / jejunal)	Does not apply	Yes	Other (specify)	Open or intermittent system
122	Geriatry		Morning	Yes	Female	São Paulo	Brazil	White	Widower	Can read and write	Chapter III Diseases of the blood and blood-forming organs and certain disorders involving the immune mechanism	No	Yes	Yes	No	No	No	No	Yes	No	No	No	Yes	No	No	No	No	No	No	No	D65 Coagulaçao intravascular disseminada	Yes	No	No	No	No	No	No	High-dependency care	Alert	No	Inappetence / low oral acceptance	Other (specify)	Does not apply	Enteric (duodenal / jejunal)	Does not apply	Yes	Other (specify)	Open or intermittent system
123	Oncology		Morning	Yes	Male	São Paulo	Brazil	Brown	Married	Incomplete elementary school	Chapter II Neoplasms	No	No	Yes	No	No	No	No	No	No	No	No	No	No	No	No	No	No	Yes	No		No	No	No	No	No	No	No	Minimal care	Alert	No	Inappetence / low oral acceptance		Does not apply	Enteric (duodenal / jejunal)	Does not apply	No	Standard	Open or intermittent system
123	Oncology		Morning	Yes	Male	São Paulo	Brazil	Brown	Married	Incomplete elementary school	Chapter II Neoplasms	No	No	Yes	No	No	No	No	No	No	No	No	No	No	No	No	No	No	Yes	No		No	No	No	No	No	No	No	Minimal care	Alert	No	Inappetence / low oral acceptance		Does not apply	Enteric (duodenal / jejunal)	Does not apply	No	Standard	Open or intermittent system
123	Oncology		Morning	Yes	Male	São Paulo	Brazil	Brown	Married	Incomplete elementary school	Chapter II Neoplasms	No	No	Yes	No	No	No	No	No	No	No	No	No	No	No	No	No	No	Yes	No		No	No	No	No	No	No	No	Minimal care	Alert	No	Inappetence / low oral acceptance		Does not apply	Enteric (duodenal / jejunal)	Does not apply	No	Standard	Open or intermittent system
123	Oncology		Morning	Yes	Male	São Paulo	Brazil	Brown	Married	Incomplete elementary school	Chapter II Neoplasms	No	No	Yes	No	No	No	No	No	No	No	No	No	No	No	No	No	No	Yes	No		No	No	No	No	No	No	No	Minimal care	Alert	No	Inappetence / low oral acceptance		Does not apply	Enteric (duodenal / jejunal)	Does not apply	No	Standard	Open or intermittent system
124	Gastroenterology		Morning	No	Female	São Paulo	Brazil	Brown	Married	Complete primary education	Chapter IV Endocrine, nutritional and metabolic diseases	No	No	Yes	No	No	No	No	No	No	No	No	No	No	No	No	No	No	No	No	Infecção por hepatite C	Yes	No	No	No	No	No	No	Minimal care	Alert	No	Inappetence / low oral acceptance	10 fr	Blind at the bedside	Enteric (duodenal / jejunal)	Epigastric auscultation and radiological examination (X-ray)	Yes
125	Immunology		Morning	No	Male	São Paulo	Brazil	Black	Live with partner	Incomplete high school	Chapter IX Diseases of the circulatory system	No	No	Yes	Yes	No	No	No	No	No	No	No	No	No	No	No	No	No	No	No	D869 sarcoidose No especificada	Yes	No	No	No	No	No	No	Minimal care	Alert	No	Decreased sensation / decreased level of consciousness / decreased general condition	10 fr	Blind at the bedside	Gastric	Epigastric auscultation only	No	Other (specify)	Open or intermittent system
125	Immunology		Morning	No	Male	São Paulo	Brazil	Black	Live with partner	Incomplete high school	Chapter IX Diseases of the circulatory system	No	No	Yes	Yes	No	No	No	No	No	No	No	No	No	No	No	No	No	No	No	D869 sarcoidose No especificada	Yes	No	No	No	No	No	No	Minimal care	Alert	No	Decreased sensation / decreased level of consciousness / decreased general condition	10 fr	Blind at the bedside	Gastric	Epigastric auscultation only	No	Other (specify)	Open or intermittent system
125	Immunology		Morning	No	Male	São Paulo	Brazil	Black	Live with partner	Incomplete high school	Chapter IX Diseases of the circulatory system	No	No	Yes	Yes	No	No	No	No	No	No	No	No	No	No	No	No	No	No	No	D869 sarcoidose No especificada	Yes	No	No	No	No	No	No	Minimal care	Alert	No	Decreased sensation / decreased level of consciousness / decreased general condition	10 fr	Blind at the bedside	Gastric	Epigastric auscultation only	No	Other (specify)	Open or intermittent system
125	Immunology		Morning	No	Male	São Paulo	Brazil	Black	Live with partner	Incomplete high school	Chapter IX Diseases of the circulatory system	No	No	Yes	Yes	No	No	No	No	No	No	No	No	No	No	No	No	No	No	No	D869 sarcoidose No especificada	Yes	No	No	No	No	No	No	Minimal care	Alert	No	Decreased sensation / decreased level of consciousness / decreased general condition	10 fr	Blind at the bedside	Gastric	Epigastric auscultation only	No	Other (specify)	Open or intermittent system
125	Immunology		Morning	No	Male	São Paulo	Brazil	Black	Live with partner	Incomplete high school	Chapter IX Diseases of the circulatory system	No	No	Yes	Yes	No	No	No	No	No	No	No	No	No	No	No	No	No	No	No	D869 sarcoidose No especificada	Yes	No	No	No	No	No	No	Minimal care	Alert	No	Decreased sensation / decreased level of consciousness / decreased general condition	10 fr	Blind at the bedside	Gastric	Epigastric auscultation only	No	Other (specify)	Open or intermittent system
126	Gastroenterology		Morning	No	Female	Minas Gerais	Brazil	White	Married	Incomplete elementary school	Chapter XI Diseases of the digestive system	No	No	Yes	No	Yes	No	No	No	No	Yes	No	No	No	No	No	No	No	No	No	Hipotiroidismo; Anemia	Yes	Yes	No	No	No	No	No	Intermediate Care	Confused	No	Decreased sensation / decreased level of consciousness / decreased general condition	10 fr	Blind at the bedside	Enteric (duodenal / jejunal)	Epigastric auscultation and radiological examination (X-ray)	Yes
126	Gastroenterology		Morning	No	Female	Minas Gerais	Brazil	White	Married	Incomplete elementary school	Chapter XI Diseases of the digestive system	No	No	Yes	No	Yes	No	No	No	No	Yes	No	No	No	No	No	No	No	No	No	Hipotiroidismo; Anemia	Yes	Yes	No	No	No	No	No	Intermediate Care	Confused	No	Decreased sensation / decreased level of consciousness / decreased general condition	10 fr	Blind at the bedside	Enteric (duodenal / jejunal)	Epigastric auscultation and radiological examination (X-ray)	Yes
127	Gastroenterology		Night	Yes	Male	São Paulo	Brazil	White	Married	Incomplete elementary school	Chapter II Neoplasms	No	No	Yes	No	No	No	No	No	No	No	No	No	Yes	No	No	No	No	Yes	No		No	No	No	No	No	No	No	Minimal care	Alert	No	Other (specify)	10 fr	Does not apply	Enteric (duodenal / jejunal)	Does not apply	Yes	Specialized	Open or intermittent system
128	Cardiology		Morning	Yes	Female	São Paulo	Brazil	White	Widower	Illiterate	Chapter IX Diseases of the circulatory system	No	Yes	Yes	Yes	No	No	No	No	No	No	No	Yes	Yes	No	No	No	No	No	No		No	No	No	No	No	No	No	Intermediate Care	Confused	No	Dysphagia	8 fr	Does not apply	Does not apply	Does not apply	No	Other (specify)	Open or intermittent system
129	Oncology		Afternoon	Yes	Male	São Paulo	Brazil	Brown	Live with partner	Complete primary education	Chapter II Neoplasms	No	No	No	No	No	No	No	No	No	No	No	No	No	Yes	No	No	No	Yes	No		No	No	No	No	No	No	No	Minimal care	Alert	Yes	Decreased sensation / decreased level of consciousness / decreased general condition	10 fr	Does not apply	Does not apply	Does not apply	No	Standard	Open or intermittent system
129	Oncology		Afternoon	Yes	Male	São Paulo	Brazil	Brown	Live with partner	Complete primary education	Chapter II Neoplasms	No	No	No	No	No	No	No	No	No	No	No	No	No	Yes	No	No	No	Yes	No		No	No	No	No	No	No	No	Minimal care	Alert	Yes	Decreased sensation / decreased level of consciousness / decreased general condition	10 fr	Does not apply	Does not apply	Does not apply	No	Standard	Open or intermittent system
130	Gastroenterology		Morning	Yes	Male	São Paulo	Brazil	Black	Married	Incomplete elementary school	Chapter XI Diseases of the digestive system	No	No	No	No	No	No	No	No	Yes	No	No	No	No	No	No	No	No	No	No	Ascite	Yes	No	No	No	No	No	No	Intermediate Care	Confused	No	Decreased sensation / decreased level of consciousness / decreased general condition	10 fr	Does not apply	Does not apply	Does not apply	No	Standard	Open or intermittent system
130	Gastroenterology		Morning	Yes	Male	São Paulo	Brazil	Black	Married	Incomplete elementary school	Chapter XI Diseases of the digestive system	No	No	No	No	No	No	No	No	Yes	No	No	No	No	No	No	No	No	No	No	Ascite	Yes	No	No	No	No	No	No	Intermediate Care	Confused	No	Decreased sensation / decreased level of consciousness / decreased general condition	10 fr	Does not apply	Does not apply	Does not apply	No	Standard	Open or intermittent system
130	Gastroenterology		Morning	Yes	Male	São Paulo	Brazil	Black	Married	Incomplete elementary school	Chapter XI Diseases of the digestive system	No	No	No	No	No	No	No	No	Yes	No	No	No	No	No	No	No	No	No	No	Ascite	Yes	No	No	No	No	No	No	Intermediate Care	Confused	No	Decreased sensation / decreased level of consciousness / decreased general condition	10 fr	Does not apply	Does not apply	Does not apply	No	Standard	Open or intermittent system
130	Gastroenterology		Morning	Yes	Male	São Paulo	Brazil	Black	Married	Incomplete elementary school	Chapter XI Diseases of the digestive system	No	No	No	No	No	No	No	No	Yes	No	No	No	No	No	No	No	No	No	No	Ascite	Yes	No	No	No	No	No	No	Intermediate Care	Confused	No	Decreased sensation / decreased level of consciousness / decreased general condition	10 fr	Does not apply	Does not apply	Does not apply	No	Standard	Open or intermittent system
130	Gastroenterology		Morning	Yes	Male	São Paulo	Brazil	Black	Married	Incomplete elementary school	Chapter XI Diseases of the digestive system	No	No	No	No	No	No	No	No	Yes	No	No	No	No	No	No	No	No	No	No	Ascite	Yes	No	No	No	No	No	No	Intermediate Care	Confused	No	Decreased sensation / decreased level of consciousness / decreased general condition	10 fr	Does not apply	Does not apply	Does not apply	No	Standard	Open or intermittent system
130	Gastroenterology		Morning	Yes	Male	São Paulo	Brazil	Black	Married	Incomplete elementary school	Chapter XI Diseases of the digestive system	No	No	No	No	No	No	No	No	Yes	No	No	No	No	No	No	No	No	No	No	Ascite	Yes	No	No	No	No	No	No	Intermediate Care	Confused	No	Decreased sensation / decreased level of consciousness / decreased general condition	10 fr	Does not apply	Does not apply	Does not apply	No	Standard	Open or intermittent system
130	Gastroenterology		Morning	Yes	Male	São Paulo	Brazil	Black	Married	Incomplete elementary school	Chapter XI Diseases of the digestive system	No	No	No	No	No	No	No	No	Yes	No	No	No	No	No	No	No	No	No	No	Ascite	Yes	No	No	No	No	No	No	Intermediate Care	Confused	No	Decreased sensation / decreased level of consciousness / decreased general condition	10 fr	Does not apply	Does not apply	Does not apply	No	Standard	Open or intermittent system
130	Gastroenterology		Morning	Yes	Male	São Paulo	Brazil	Black	Married	Incomplete elementary school	Chapter XI Diseases of the digestive system	No	No	No	No	No	No	No	No	Yes	No	No	No	No	No	No	No	No	No	No	Ascite	Yes	No	No	No	No	No	No	Intermediate Care	Confused	No	Decreased sensation / decreased level of consciousness / decreased general condition	10 fr	Does not apply	Does not apply	Does not apply	No	Standard	Open or intermittent system
131	Endocrinology		Morning	No	Male	São Paulo	Brazil	White	Married	Incomplete elementary school	Chapter IX Diseases of the circulatory system	No	No	Yes	Yes	No	No	No	No	No	No	No	No	No	Yes	No	No	No	No	No	J159 Pneumonia bacteriana NE; macroadenoma hipofisário No secretor; hipopituitarismo anterior parcial; PCR em abril de 2016; dislipidemia.	Yes	Yes	Yes	Yes	Yes	No	No	High-dependency care	Alert	No	Decreased sensation / decreased level of consciousness / decreased general condition	10 fr	Blind at the bedside	Enteric (duodenal / jejunal)	Epigastric auscultation and radiological examination (X-ray)	Yes
131	Endocrinology		Morning	No	Male	São Paulo	Brazil	White	Married	Incomplete elementary school	Chapter IX Diseases of the circulatory system	No	No	Yes	Yes	No	No	No	No	No	No	No	No	No	Yes	No	No	No	No	No	J159 Pneumonia bacteriana NE; macroadenoma hipofisário No secretor; hipopituitarismo anterior parcial; PCR em abril de 2016; dislipidemia.	Yes	Yes	Yes	Yes	Yes	No	No	High-dependency care	Alert	No	Decreased sensation / decreased level of consciousness / decreased general condition	10 fr	Blind at the bedside	Enteric (duodenal / jejunal)	Epigastric auscultation and radiological examination (X-ray)	Yes
131	Endocrinology		Morning	No	Male	São Paulo	Brazil	White	Married	Incomplete elementary school	Chapter IX Diseases of the circulatory system	No	No	Yes	Yes	No	No	No	No	No	No	No	No	No	Yes	No	No	No	No	No	J159 Pneumonia bacteriana NE; macroadenoma hipofisário No secretor; hipopituitarismo anterior parcial; PCR em abril de 2016; dislipidemia.	Yes	Yes	Yes	Yes	Yes	No	No	High-dependency care	Alert	No	Decreased sensation / decreased level of consciousness / decreased general condition	10 fr	Blind at the bedside	Enteric (duodenal / jejunal)	Epigastric auscultation and radiological examination (X-ray)	Yes
131	Endocrinology		Morning	No	Male	São Paulo	Brazil	White	Married	Incomplete elementary school	Chapter IX Diseases of the circulatory system	No	No	Yes	Yes	No	No	No	No	No	No	No	No	No	Yes	No	No	No	No	No	J159 Pneumonia bacteriana NE; macroadenoma hipofisário No secretor; hipopituitarismo anterior parcial; PCR em abril de 2016; dislipidemia.	Yes	Yes	Yes	Yes	Yes	No	No	High-dependency care	Alert	No	Decreased sensation / decreased level of consciousness / decreased general condition	10 fr	Blind at the bedside	Enteric (duodenal / jejunal)	Epigastric auscultation and radiological examination (X-ray)	Yes
132	Neurology		Afternoon	Yes	Female	São Paulo	Brazil	White	Widower	Complete college degree	Chapter IX Diseases of the circulatory system	No	No	Yes	Yes	No	No	No	No	No	No	No	Yes	No	No	No	No	No	No	No	E784 Outras Hiperlipidemias	Yes	No	No	No	No	No	No	High-dependency care	Alert	No	Malnutrition	10 fr	Does not apply	Enteric (duodenal / jejunal)	Does not apply	No	Hypercaloric	Closed or continuous system
132	Neurology		Afternoon	Yes	Female	São Paulo	Brazil	White	Widower	Complete college degree	Chapter IX Diseases of the circulatory system	No	No	Yes	Yes	No	No	No	No	No	No	No	Yes	No	No	No	No	No	No	No	E784 Outras Hiperlipidemias	Yes	No	No	No	No	No	No	High-dependency care	Alert	No	Malnutrition	10 fr	Does not apply	Enteric (duodenal / jejunal)	Does not apply	No	Hypercaloric	Closed or continuous system
132	Neurology		Afternoon	Yes	Female	São Paulo	Brazil	White	Widower	Complete college degree	Chapter IX Diseases of the circulatory system	No	No	Yes	Yes	No	No	No	No	No	No	No	Yes	No	No	No	No	No	No	No	E784 Outras Hiperlipidemias	Yes	No	No	No	No	No	No	High-dependency care	Alert	No	Malnutrition	10 fr	Does not apply	Enteric (duodenal / jejunal)	Does not apply	No	Hypercaloric	Closed or continuous system
132	Neurology		Afternoon	Yes	Female	São Paulo	Brazil	White	Widower	Complete college degree	Chapter IX Diseases of the circulatory system	No	No	Yes	Yes	No	No	No	No	No	No	No	Yes	No	No	No	No	No	No	No	E784 Outras Hiperlipidemias	Yes	No	No	No	No	No	No	High-dependency care	Alert	No	Malnutrition	10 fr	Does not apply	Enteric (duodenal / jejunal)	Does not apply	No	Hypercaloric	Closed or continuous system
132	Neurology		Afternoon	Yes	Female	São Paulo	Brazil	White	Widower	Complete college degree	Chapter IX Diseases of the circulatory system	No	No	Yes	Yes	No	No	No	No	No	No	No	Yes	No	No	No	No	No	No	No	E784 Outras Hiperlipidemias	Yes	No	No	No	No	No	No	High-dependency care	Alert	No	Malnutrition	10 fr	Does not apply	Enteric (duodenal / jejunal)	Does not apply	No	Hypercaloric	Closed or continuous system
132	Neurology		Afternoon	Yes	Female	São Paulo	Brazil	White	Widower	Complete college degree	Chapter IX Diseases of the circulatory system	No	No	Yes	Yes	No	No	No	No	No	No	No	Yes	No	No	No	No	No	No	No	E784 Outras Hiperlipidemias	Yes	No	No	No	No	No	No	High-dependency care	Alert	No	Malnutrition	10 fr	Does not apply	Enteric (duodenal / jejunal)	Does not apply	No	Hypercaloric	Closed or continuous system
132	Neurology		Afternoon	Yes	Female	São Paulo	Brazil	White	Widower	Complete college degree	Chapter IX Diseases of the circulatory system	No	No	Yes	Yes	No	No	No	No	No	No	No	Yes	No	No	No	No	No	No	No	E784 Outras Hiperlipidemias	Yes	No	No	No	No	No	No	High-dependency care	Alert	No	Malnutrition	10 fr	Does not apply	Enteric (duodenal / jejunal)	Does not apply	No	Hypercaloric	Closed or continuous system
133	Neurology		Afternoon	Yes	Male	São Paulo	Brazil	Black	Live with partner	Complete high school	Chapter VI Diseases of the nervous system	No	No	Yes	No	No	No	No	No	No	No	No	Yes	Yes	No	No	No	No	No	No	K860 Pancreatite crônica induzida por álcool; N410 Prostatite aguda; A419 Septicemia NE; Dislipidemia; Hipotiroidismo; Doença hemorroidária; HPB	Yes	Yes	Yes	Yes	Yes	Yes	Yes	High-dependency care	Alert	Yes	Decreased sensation / decreased level of consciousness / decreased general condition	8 fr	Does not apply	Does not apply	Does not apply	No	Other (specify)	Closed or continuous system
133	Neurology		Afternoon	Yes	Male	São Paulo	Brazil	Black	Live with partner	Complete high school	Chapter VI Diseases of the nervous system	No	No	Yes	No	No	No	No	No	No	No	No	Yes	Yes	No	No	No	No	No	No	K860 Pancreatite crônica induzida por álcool; N410 Prostatite aguda; A419 Septicemia NE; Dislipidemia; Hipotiroidismo; Doença hemorroidária; HPB	Yes	Yes	Yes	Yes	Yes	Yes	Yes	High-dependency care	Alert	Yes	Decreased sensation / decreased level of consciousness / decreased general condition	8 fr	Does not apply	Does not apply	Does not apply	No	Other (specify)	Closed or continuous system
134	Immunology		Afternoon	No	Female	São Paulo	Brazil	White	Married	Incomplete elementary school	Chapter XIII Diseases of the musculoskeletal system and connective tissue	No	No	No	No	No	No	No	No	No	Yes	No	No	No	No	No	No	No	No	No	Ulcera de decúbito	Yes	No	No	No	No	No	No	Intermediate Care	Alert	No	Decreased sensation / decreased level of consciousness / decreased general condition	8 fr	Blind at the bedside	Enteric (duodenal / jejunal)	X-ray examination only (X-ray)	Yes
134	Immunology		Afternoon	No	Female	São Paulo	Brazil	White	Married	Incomplete elementary school	Chapter XIII Diseases of the musculoskeletal system and connective tissue	No	No	No	No	No	No	No	No	No	Yes	No	No	No	No	No	No	No	No	No	Ulcera de decúbito	Yes	No	No	No	No	No	No	Intermediate Care	Alert	No	Decreased sensation / decreased level of consciousness / decreased general condition	8 fr	Blind at the bedside	Enteric (duodenal / jejunal)	X-ray examination only (X-ray)	Yes
134	Immunology		Afternoon	No	Female	São Paulo	Brazil	White	Married	Incomplete elementary school	Chapter XIII Diseases of the musculoskeletal system and connective tissue	No	No	No	No	No	No	No	No	No	Yes	No	No	No	No	No	No	No	No	No	Ulcera de decúbito	Yes	No	No	No	No	No	No	Intermediate Care	Alert	No	Decreased sensation / decreased level of consciousness / decreased general condition	8 fr	Blind at the bedside	Enteric (duodenal / jejunal)	X-ray examination only (X-ray)	Yes
135	Oncology		Afternoon	Yes	Female	São Paulo	Brazil	White	Married	Complete high school	Chapter XIII Diseases of the musculoskeletal system and connective tissue	No	No	No	No	No	No	No	No	No	Yes	No	No	No	No	No	No	No	No	No		No	No	No	No	No	No	No	Semi-intensive care	Alert	Yes	Decreased sensation / decreased level of consciousness / decreased general condition	12 fr	Does not apply	Does not apply	Does not apply	Yes	Standard	Open or intermittent system
135	Oncology		Afternoon	Yes	Female	São Paulo	Brazil	White	Married	Complete high school	Chapter XIII Diseases of the musculoskeletal system and connective tissue	No	No	No	No	No	No	No	No	No	Yes	No	No	No	No	No	No	No	No	No		No	No	No	No	No	No	No	Semi-intensive care	Alert	Yes	Decreased sensation / decreased level of consciousness / decreased general condition	12 fr	Does not apply	Does not apply	Does not apply	Yes	Standard	Open or intermittent system
135	Oncology		Afternoon	Yes	Female	São Paulo	Brazil	White	Married	Complete high school	Chapter XIII Diseases of the musculoskeletal system and connective tissue	No	No	No	No	No	No	No	No	No	Yes	No	No	No	No	No	No	No	No	No		No	No	No	No	No	No	No	Semi-intensive care	Alert	Yes	Decreased sensation / decreased level of consciousness / decreased general condition	12 fr	Does not apply	Does not apply	Does not apply	Yes	Standard	Open or intermittent system
135	Oncology		Afternoon	Yes	Female	São Paulo	Brazil	White	Married	Complete high school	Chapter XIII Diseases of the musculoskeletal system and connective tissue	No	No	No	No	No	No	No	No	No	Yes	No	No	No	No	No	No	No	No	No		No	No	No	No	No	No	No	Semi-intensive care	Alert	Yes	Decreased sensation / decreased level of consciousness / decreased general condition	12 fr	Does not apply	Does not apply	Does not apply	Yes	Standard	Open or intermittent system
135	Oncology		Afternoon	Yes	Female	São Paulo	Brazil	White	Married	Complete high school	Chapter XIII Diseases of the musculoskeletal system and connective tissue	No	No	No	No	No	No	No	No	No	Yes	No	No	No	No	No	No	No	No	No		No	No	No	No	No	No	No	Semi-intensive care	Alert	Yes	Decreased sensation / decreased level of consciousness / decreased general condition	12 fr	Does not apply	Does not apply	Does not apply	Yes	Standard	Open or intermittent system
136	Infectious diseases		Afternoon	Yes	Female	São Paulo	Brazil	White	Widower	Illiterate	Chapter X Diseases of the respiratory system	No	No	No	No	No	Yes	No	No	No	No	No	No	No	No	No	No	No	No	No	Mitocondriopatia; pneumonia aspirativa; sepse de foco pulmonar	Yes	Yes	Yes	No	No	No	No	High-dependency care	Alert	No	Dysphagia	12 fr	Does not apply	Enteric (duodenal / jejunal)	Does not apply	No	Standard	Open or intermittent system
136	Infectious diseases		Afternoon	Yes	Female	São Paulo	Brazil	White	Widower	Illiterate	Chapter X Diseases of the respiratory system	No	No	No	No	No	Yes	No	No	No	No	No	No	No	No	No	No	No	No	No	Mitocondriopatia; pneumonia aspirativa; sepse de foco pulmonar	Yes	Yes	Yes	No	No	No	No	High-dependency care	Alert	No	Dysphagia	12 fr	Does not apply	Enteric (duodenal / jejunal)	Does not apply	No	Standard	Open or intermittent system
137	Oncology		Afternoon	No	Male	São Paulo	Brazil	White	Married	Incomplete elementary school	Chapter II Neoplasms	No	No	No	No	No	No	No	No	No	No	No	Yes	No	No	No	No	No	Yes	No		No	No	No	No	No	No	No	Intermediate Care	Alert	No	Other (specify)	10 fr	Blind at the bedside	Gastric	Only aspiration of gastric contents	Yes	Other (specify)
137	Oncology		Afternoon	No	Male	São Paulo	Brazil	White	Married	Incomplete elementary school	Chapter II Neoplasms	No	No	No	No	No	No	No	No	No	No	No	Yes	No	No	No	No	No	Yes	No		No	No	No	No	No	No	No	Intermediate Care	Alert	No	Other (specify)	10 fr	Blind at the bedside	Gastric	Only aspiration of gastric contents	Yes	Other (specify)
138	Oncology		Afternoon	Yes	Male	São Paulo	Brazil	White	Divorced	Incomplete elementary school	Chapter II Neoplasms	No	No	No	Yes	No	No	No	No	No	No	No	No	No	No	No	No	No	Yes	No		No	No	No	No	No	No	No	Intermediate Care	Alert	Yes	Other (specify)	10 fr	Does not apply	Does not apply	Does not apply	No	Standard	Open or intermittent system
139	Hematology		Morning	Yes	Male	São Paulo	Brazil	Brown	Single	Incomplete high school	Chapter III Diseases of the blood and blood-forming organs and certain disorders involving the immune mechanism	No	No	No	No	No	No	No	No	No	No	No	No	No	No	Yes	No	No	No	No	D70 Agranulocitose; A09 Diarréia e gastroenterite de origem infecciosa presumível; A047 Enterocolite devida à Clostridium Difficile; K529 Gastroenterite e colite No infecciosas	Yes	Yes	Yes	Yes	No	No	No	Semi-intensive care	Alert	Yes	Decreased sensation / decreased level of consciousness / decreased general condition	8 fr	Does not apply	Does not apply	Does not apply	No	Other (specify)	Open or intermittent system
139	Hematology		Morning	Yes	Male	São Paulo	Brazil	Brown	Single	Incomplete high school	Chapter III Diseases of the blood and blood-forming organs and certain disorders involving the immune mechanism	No	No	No	No	No	No	No	No	No	No	No	No	No	No	Yes	No	No	No	No	D70 Agranulocitose; A09 Diarréia e gastroenterite de origem infecciosa presumível; A047 Enterocolite devida à Clostridium Difficile; K529 Gastroenterite e colite No infecciosas	Yes	Yes	Yes	Yes	No	No	No	Semi-intensive care	Alert	Yes	Decreased sensation / decreased level of consciousness / decreased general condition	8 fr	Does not apply	Does not apply	Does not apply	No	Other (specify)	Open or intermittent system
139	Hematology		Morning	Yes	Male	São Paulo	Brazil	Brown	Single	Incomplete high school	Chapter III Diseases of the blood and blood-forming organs and certain disorders involving the immune mechanism	No	No	No	No	No	No	No	No	No	No	No	No	No	No	Yes	No	No	No	No	D70 Agranulocitose; A09 Diarréia e gastroenterite de origem infecciosa presumível; A047 Enterocolite devida à Clostridium Difficile; K529 Gastroenterite e colite No infecciosas	Yes	Yes	Yes	Yes	No	No	No	Semi-intensive care	Alert	Yes	Decreased sensation / decreased level of consciousness / decreased general condition	8 fr	Does not apply	Does not apply	Does not apply	No	Other (specify)	Open or intermittent system
140	Oncology		Afternoon	Yes	Male	São Paulo	Brazil	White	Married	Incomplete high school	Chapter II Neoplasms	No	No	No	No	No	No	No	No	No	No	No	No	No	Yes	No	No	No	No	No		No	No	No	No	No	No	No	Minimal care	Alert	Yes	Other (specify)	12 fr	Does not apply	Does not apply	Does not apply	No	Hypercaloric	Open or intermittent system
141	Oncology		Morning	Yes	Male	São Paulo	Brazil	White	Live with partner	Complete college degree	Chapter VI Diseases of the nervous system	No	No	Yes	No	No	No	No	No	No	No	No	No	No	Yes	No	No	No	No	No	Z540 convalescença após cirurgia	Yes	No	No	No	No	No	No	Intermediate Care	Confused	No	Dysphagia	8 fr	Does not apply	Does not apply	Does not apply	Yes	Standard	Open or intermittent system
141	Oncology		Morning	Yes	Male	São Paulo	Brazil	White	Live with partner	Complete college degree	Chapter VI Diseases of the nervous system	No	No	Yes	No	No	No	No	No	No	No	No	No	No	Yes	No	No	No	No	No	Z540 convalescença após cirurgia	Yes	No	No	No	No	No	No	Intermediate Care	Confused	No	Dysphagia	8 fr	Does not apply	Does not apply	Does not apply	Yes	Standard	Open or intermittent system
141	Oncology		Morning	Yes	Male	São Paulo	Brazil	White	Live with partner	Complete college degree	Chapter VI Diseases of the nervous system	No	No	Yes	No	No	No	No	No	No	No	No	No	No	Yes	No	No	No	No	No	Z540 convalescença após cirurgia	Yes	No	No	No	No	No	No	Intermediate Care	Confused	No	Dysphagia	8 fr	Does not apply	Does not apply	Does not apply	Yes	Standard	Open or intermittent system
141	Oncology		Morning	Yes	Male	São Paulo	Brazil	White	Live with partner	Complete college degree	Chapter VI Diseases of the nervous system	No	No	Yes	No	No	No	No	No	No	No	No	No	No	Yes	No	No	No	No	No	Z540 convalescença após cirurgia	Yes	No	No	No	No	No	No	Intermediate Care	Confused	No	Dysphagia	8 fr	Does not apply	Does not apply	Does not apply	Yes	Standard	Open or intermittent system
141	Oncology		Morning	Yes	Male	São Paulo	Brazil	White	Live with partner	Complete college degree	Chapter VI Diseases of the nervous system	No	No	Yes	No	No	No	No	No	No	No	No	No	No	Yes	No	No	No	No	No	Z540 convalescença após cirurgia	Yes	No	No	No	No	No	No	Intermediate Care	Confused	No	Dysphagia	8 fr	Does not apply	Does not apply	Does not apply	Yes	Standard	Open or intermittent system
142	Gastroenterology		Morning	No	Female	São Paulo	Brazil	White	Married	Complete high school	Chapter XVIII Symptoms, signs and abnormal clinical and laboratory findings, not elsewhere classified	No	No	Yes	No	No	No	No	No	Yes	No	No	No	No	Yes	No	No	No	No	No	Hipercalemia	Yes	No	No	No	No	No	No	High-dependency care	Confused	No	Decreased sensation / decreased level of consciousness / decreased general condition	10 fr	Blind at the bedside	Gastric	Epigastric auscultation and radiological examination (X-ray)	Yes	Standard	Open or intermittent system
142	Gastroenterology		Morning	No	Female	São Paulo	Brazil	White	Married	Complete high school	Chapter XVIII Symptoms, signs and abnormal clinical and laboratory findings, not elsewhere classified	No	No	Yes	No	No	No	No	No	Yes	No	No	No	No	Yes	No	No	No	No	No	Hipercalemia	Yes	No	No	No	No	No	No	High-dependency care	Confused	No	Decreased sensation / decreased level of consciousness / decreased general condition	10 fr	Blind at the bedside	Gastric	Epigastric auscultation and radiological examination (X-ray)	Yes	Standard	Open or intermittent system
142	Gastroenterology		Morning	No	Female	São Paulo	Brazil	White	Married	Complete high school	Chapter XVIII Symptoms, signs and abnormal clinical and laboratory findings, not elsewhere classified	No	No	Yes	No	No	No	No	No	Yes	No	No	No	No	Yes	No	No	No	No	No	Hipercalemia	Yes	No	No	No	No	No	No	High-dependency care	Confused	No	Decreased sensation / decreased level of consciousness / decreased general condition	10 fr	Blind at the bedside	Gastric	Epigastric auscultation and radiological examination (X-ray)	Yes	Standard	Open or intermittent system
143	Neurology		Night	Yes	Female	Paraíba	Brazil	Brown	Married	Incomplete elementary school	Chapter VI Diseases of the nervous system	No	No	No	No	No	No	No	No	No	No	No	No	No	Yes	No	No	No	No	No		No	No	No	No	No	No	No	Intermediate Care	Confused	No	Inappetence / low oral acceptance	8 fr	Does not apply	Does not apply	Does not apply	Yes	Standard	Open or intermittent system
144	Oncology		Night	Yes	Male	São Paulo	Brazil	Brown	Married	Complete primary education	Chapter II Neoplasms	No	No	No	No	No	No	No	No	No	No	No	No	No	Yes	No	No	No	No	No		No	No	No	No	No	No	No	Intermediate Care	Alert	No	Decreased sensation / decreased level of consciousness / decreased general condition	10 fr	Does not apply	Does not apply	Does not apply	No	Standard	Open or intermittent system
144	Oncology		Night	Yes	Male	São Paulo	Brazil	Brown	Married	Complete primary education	Chapter II Neoplasms	No	No	No	No	No	No	No	No	No	No	No	No	No	Yes	No	No	No	No	No		No	No	No	No	No	No	No	Intermediate Care	Alert	No	Decreased sensation / decreased level of consciousness / decreased general condition	10 fr	Does not apply	Does not apply	Does not apply	No	Standard	Open or intermittent system
144	Oncology		Night	Yes	Male	São Paulo	Brazil	Brown	Married	Complete primary education	Chapter II Neoplasms	No	No	No	No	No	No	No	No	No	No	No	No	No	Yes	No	No	No	No	No		No	No	No	No	No	No	No	Intermediate Care	Alert	No	Decreased sensation / decreased level of consciousness / decreased general condition	10 fr	Does not apply	Does not apply	Does not apply	No	Standard	Open or intermittent system
144	Oncology		Night	Yes	Male	São Paulo	Brazil	Brown	Married	Complete primary education	Chapter II Neoplasms	No	No	No	No	No	No	No	No	No	No	No	No	No	Yes	No	No	No	No	No		No	No	No	No	No	No	No	Intermediate Care	Alert	No	Decreased sensation / decreased level of consciousness / decreased general condition	10 fr	Does not apply	Does not apply	Does not apply	No	Standard	Open or intermittent system
144	Oncology		Night	Yes	Male	São Paulo	Brazil	Brown	Married	Complete primary education	Chapter II Neoplasms	No	No	No	No	No	No	No	No	No	No	No	No	No	Yes	No	No	No	No	No		No	No	No	No	No	No	No	Intermediate Care	Alert	No	Decreased sensation / decreased level of consciousness / decreased general condition	10 fr	Does not apply	Does not apply	Does not apply	No	Standard	Open or intermittent system
144	Oncology		Night	Yes	Male	São Paulo	Brazil	Brown	Married	Complete primary education	Chapter II Neoplasms	No	No	No	No	No	No	No	No	No	No	No	No	No	Yes	No	No	No	No	No		No	No	No	No	No	No	No	Intermediate Care	Alert	No	Decreased sensation / decreased level of consciousness / decreased general condition	10 fr	Does not apply	Does not apply	Does not apply	No	Standard	Open or intermittent system
145	Dermatology		Morning	Yes	Female	Minas Gerais	Brazil	White	Single	Incomplete college degre	Chapter XIII Diseases of the musculoskeletal system and connective tissue	No	No	No	No	No	No	No	No	No	No	No	Yes	No	No	No	No	No	No	No		No	No	No	No	No	No	No	High-dependency care	Confused	No	Decreased sensation / decreased level of consciousness / decreased general condition	10 fr	Does not apply	Does not apply	Does not apply	No	Standard	Open or intermittent system
145	Dermatology		Morning	Yes	Female	Minas Gerais	Brazil	White	Single	Incomplete college degre	Chapter XIII Diseases of the musculoskeletal system and connective tissue	No	No	No	No	No	No	No	No	No	No	No	Yes	No	No	No	No	No	No	No		No	No	No	No	No	No	No	High-dependency care	Confused	No	Decreased sensation / decreased level of consciousness / decreased general condition	10 fr	Does not apply	Does not apply	Does not apply	No	Standard	Open or intermittent system
145	Dermatology		Morning	Yes	Female	Minas Gerais	Brazil	White	Single	Incomplete college degre	Chapter XIII Diseases of the musculoskeletal system and connective tissue	No	No	No	No	No	No	No	No	No	No	No	Yes	No	No	No	No	No	No	No		No	No	No	No	No	No	No	High-dependency care	Confused	No	Decreased sensation / decreased level of consciousness / decreased general condition	10 fr	Does not apply	Does not apply	Does not apply	No	Standard	Open or intermittent system
145	Dermatology		Morning	Yes	Female	Minas Gerais	Brazil	White	Single	Incomplete college degre	Chapter XIII Diseases of the musculoskeletal system and connective tissue	No	No	No	No	No	No	No	No	No	No	No	Yes	No	No	No	No	No	No	No		No	No	No	No	No	No	No	High-dependency care	Confused	No	Decreased sensation / decreased level of consciousness / decreased general condition	10 fr	Does not apply	Does not apply	Does not apply	No	Standard	Open or intermittent system
145	Dermatology		Morning	Yes	Female	Minas Gerais	Brazil	White	Single	Incomplete college degre	Chapter XIII Diseases of the musculoskeletal system and connective tissue	No	No	No	No	No	No	No	No	No	No	No	Yes	No	No	No	No	No	No	No		No	No	No	No	No	No	No	High-dependency care	Confused	No	Decreased sensation / decreased level of consciousness / decreased general condition	10 fr	Does not apply	Does not apply	Does not apply	No	Standard	Open or intermittent system
146	Oncology		Afternoon	Yes	Male	São Paulo	Brazil	White	Married	Complete high school	Chapter II Neoplasms	No	No	No	No	No	No	No	No	No	No	No	No	No	Yes	No	No	No	Yes	No		No	No	No	No	No	No	No	Semi-intensive care	Pain response	No	Decreased sensation / decreased level of consciousness / decreased general condition		Does not apply	Does not apply	Does not apply	No	Does not apply	Does not apply
147	Pneumologia		Morning	No	Female	São Paulo	Brazil	Brown	Single	Complete primary education	Chapter XVIII Symptoms, signs and abnormal clinical and laboratory findings, not elsewhere classified	No	No	Yes	No	No	Yes	No	No	No	No	No	No	No	Yes	No	No	No	No	No		No	No	No	No	No	No	No	Minimal care	Alert	No	Dysphagia	12 fr	Endoscopy	Enteric (duodenal / jejunal)	Other (specify)	Yes	Standard	Open or intermittent system
147	Pneumologia		Morning	No	Female	São Paulo	Brazil	Brown	Single	Complete primary education	Chapter XVIII Symptoms, signs and abnormal clinical and laboratory findings, not elsewhere classified	No	No	Yes	No	No	Yes	No	No	No	No	No	No	No	Yes	No	No	No	No	No		No	No	No	No	No	No	No	Minimal care	Alert	No	Dysphagia	12 fr	Endoscopy	Enteric (duodenal / jejunal)	Other (specify)	Yes	Standard	Open or intermittent system
147	Pneumologia		Morning	No	Female	São Paulo	Brazil	Brown	Single	Complete primary education	Chapter XVIII Symptoms, signs and abnormal clinical and laboratory findings, not elsewhere classified	No	No	Yes	No	No	Yes	No	No	No	No	No	No	No	Yes	No	No	No	No	No		No	No	No	No	No	No	No	Minimal care	Alert	No	Dysphagia	12 fr	Endoscopy	Enteric (duodenal / jejunal)	Other (specify)	Yes	Standard	Open or intermittent system
147	Pneumologia		Morning	No	Female	São Paulo	Brazil	Brown	Single	Complete primary education	Chapter XVIII Symptoms, signs and abnormal clinical and laboratory findings, not elsewhere classified	No	No	Yes	No	No	Yes	No	No	No	No	No	No	No	Yes	No	No	No	No	No		No	No	No	No	No	No	No	Minimal care	Alert	No	Dysphagia	12 fr	Endoscopy	Enteric (duodenal / jejunal)	Other (specify)	Yes	Standard	Open or intermittent system
148	Oncology		Morning	Yes	Female	São Paulo	Brazil	White	Single	Incomplete elementary school	Chapter II Neoplasms	No	No	No	No	No	No	No	No	No	No	No	No	No	Yes	No	No	No	No	No		No	No	No	No	No	No	No	High-dependency care	Confused	No	Other (specify)		Does not apply	Does not apply	Does not apply	No	Standard	Open or intermittent system
148	Oncology		Morning	Yes	Female	São Paulo	Brazil	White	Single	Incomplete elementary school	Chapter II Neoplasms	No	No	No	No	No	No	No	No	No	No	No	No	No	Yes	No	No	No	No	No		No	No	No	No	No	No	No	High-dependency care	Confused	No	Other (specify)		Does not apply	Does not apply	Does not apply	No	Standard	Open or intermittent system
149	Oncology		Afternoon	Yes	Female	São Paulo	Brazil	White	Widower	Illiterate	Chapter XVIII Symptoms, signs and abnormal clinical and laboratory findings, not elsewhere classified	No	No	Yes	No	No	No	No	No	No	No	No	No	No	Yes	No	No	No	No	No		No	No	No	No	No	No	No	Intermediate Care	Alert	No	Dysphagia		Does not apply	Does not apply	Does not apply	No	Standard	Open or intermittent system
150	Geriatry		Afternoon	Yes	Female	São Paulo	Brazil	White	Widower	Incomplete elementary school	Chapter VI Diseases of the nervous system	No	No	No	No	No	No	No	No	No	No	No	No	No	No	No	No	No	No	No	G700 miastenia gravis	Yes	No	No	No	No	No	No	High-dependency care	Confused	Yes	Inappetence / low oral acceptance	10 fr	Does not apply	Does not apply	Does not apply	No	Standard	Open or intermittent system
151	Cardiology		Afternoon	Yes	Female	São Paulo	Brazil	White	Married	Incomplete high school	Chapter IX Diseases of the circulatory system	Yes	No	No	No	No	No	No	No	No	No	No	No	No	No	No	No	No	No	No	TAB COM EPISÓDIO MANÍACO; ITU; PNM	Yes	Yes	Yes	No	No	No	No	Semi-intensive care	Pain response	Yes	Decreased sensation / decreased level of consciousness / decreased general condition	12 fr	Does not apply	Does not apply	Does not apply	No	Other (specify)	Open or intermittent system
152	General Clinic		Morning	No	Female	São Paulo	Brazil	White	Widower	Incomplete elementary school	Chapter XVIII Symptoms, signs and abnormal clinical and laboratory findings, not elsewhere classified	No	No	Yes	No	No	No	No	No	No	Yes	No	No	No	No	No	No	No	No	No	DISLIPDEMIA	Yes	No	No	No	No	No	No	Minimal care	Alert	No	Other (specify)		Blind at the bedside	Gastric	Epigastric auscultation and aspiration of gastric contents	Yes
153	Oncology		Afternoon	No	Female	São Paulo	Brazil	Black	Divorced	Complete high school	Chapter II Neoplasms	No	No	No	No	No	No	No	No	No	No	No	No	No	No	No	No	No	Yes	No		No	No	No	No	No	No	No	Minimal care	Alert	No	Other (specify)		Blind at the bedside	Gastric	Epigastric auscultation and radiological examination (X-ray)	Yes	Does not apply	Does not apply
154	Geriatry		Afternoon	No	Male	São Paulo	Brazil	White	Married	Incomplete elementary school	Chapter IX Diseases of the circulatory system	No	No	Yes	No	No	Yes	No	No	No	Yes	No	No	No	No	No	No	No	No	No	Distúrbios hematológicos, cardiopatias, anasarca, exacerbação quadro pneumologico	Yes	Yes	Yes	Yes	No	No	No	Intermediate Care	Alert	No	Decreased sensation / decreased level of consciousness / decreased general condition	18 fr	Blind at the bedside	Gastric	Epigastric auscultation and aspiration of gastric contents	Yes	Standard	Open or intermittent system
155	Geriatry		Afternoon	No	Female	São Paulo	Brazil	White	Widower	Incomplete elementary school	Chapter XIV Diseases of the genitourinary system	No	No	Yes	No	No	No	No	No	No	Yes	No	Yes	No	No	No	No	No	No	No	Dialipidemia	Yes	No	No	No	No	No	No	Intermediate Care	Confused	No	Decreased sensation / decreased level of consciousness / decreased general condition	12 fr	Blind at the bedside	Gastric	Epigastric auscultation only	Yes	Does not apply	Does not apply
156	Pneumologia		Afternoon	Yes	Male	São Paulo	Brazil	White	Married	Incomplete elementary school	Chapter XIV Diseases of the genitourinary system	Yes	No	No	No	No	Yes	No	No	No	No	Yes	No	No	No	No	No	No	No	No	R402 COMA NE; J90 DERRAME PLEURAL No CLASSIFICADO EM OUTRA PARTE; INSUFICIENCIA RESPIRATÓRIA; PCR EM AESP POR HIPOXEMIA; CHOQUE SÉPTICO DE FOCO PULMONAR, TRAUMA RAQUIMEDULAR A NÍVEL DE T4 E FRATURA DE LUXAÇÃO DE C4; TEP BILATERAL EM USO DE ACO	Yes	Yes	Yes	Yes	Yes	Yes	Yes	Intensive Care	Unconscious	Yes	Decreased sensation / decreased level of consciousness / decreased general condition	8 fr	Does not apply	Does not apply	Does not apply	No	Other (specify)	Closed or continuous system
157	Geriatry		Night	Yes	Female	São Paulo	Brazil	White	Widower	Illiterate	Chapter III Diseases of the blood and blood-forming organs and certain disorders involving the immune mechanism	No	No	Yes	No	No	No	No	No	No	No	No	No	No	No	No	No	No	No	No		No	No	No	No	No	No	No	Intermediate Care	Alert	No	Malnutrition		Does not apply	Does not apply	Does not apply	No	Standard	Open or intermittent system
158	Gastroenterology		Night	No	Male	São Paulo	Brazil	White	Divorced	Incomplete elementary school	Chapter II Neoplasms	No	No	No	No	No	No	No	Yes	No	No	No	No	No	No	No	No	No	No	No	Cardiopatias	Yes	No	No	No	No	No	No	Minimal care	Alert	No	Other (specify)		Outher (specify)	Gastric	Does not apply	Yes	Does not apply	Does not apply
159	Gastroenterology		Afternoon	Yes	Male	São Paulo	Brazil	White	Married	Incomplete elementary school	Chapter XI Diseases of the digestive system	No	No	No	No	No	Yes	No	No	Yes	No	No	Yes	No	No	No	No	Yes	No	No	I350 Estenose da valva Aórtica; K701 Hépatite Álcóolica; K766 Hipertensão Portal; Transtorno por uso de álcool grave; Pelagra Erisipela; Hemorragia intraparenquimatosa; IRA resolvida com diuréticos	Yes	Yes	Yes	Yes	Yes	Yes	Yes	High-dependency care	Confused	No	Decreased sensation / decreased level of consciousness / decreased general condition	10 fr	Does not apply	Does not apply	Does not apply	No	Standard	Closed or continuous system
159	Gastroenterology		Afternoon	Yes	Male	São Paulo	Brazil	White	Married	Incomplete elementary school	Chapter XI Diseases of the digestive system	No	No	No	No	No	Yes	No	No	Yes	No	No	Yes	No	No	No	No	Yes	No	No	I350 Estenose da valva Aórtica; K701 Hépatite Álcóolica; K766 Hipertensão Portal; Transtorno por uso de álcool grave; Pelagra Erisipela; Hemorragia intraparenquimatosa; IRA resolvida com diuréticos	Yes	Yes	Yes	Yes	Yes	Yes	Yes	High-dependency care	Confused	No	Decreased sensation / decreased level of consciousness / decreased general condition	10 fr	Does not apply	Does not apply	Does not apply	No	Standard	Closed or continuous system
160	Oncology		Night	No	Male	Minas Gerais	Brazil	White	Married	Incomplete elementary school	Chapter XVIII Symptoms, signs and abnormal clinical and laboratory findings, not elsewhere classified	No	No	No	No	No	No	No	No	No	No	No	No	No	Yes	No	No	No	No	No		No	No	No	No	No	No	No	Minimal care	Alert	No	Other (specify)	10 fr	Blind at the bedside	Gastric	Epigastric auscultation and radiological examination (X-ray)	Yes	Does not apply	Does not apply
161	Gastroenterology		Night	No	Female	São Paulo	Brazil	White	Divorced	Incomplete elementary school	Chapter II Neoplasms	No	No	No	No	No	No	No	No	No	No	No	No	No	Yes	No	No	No	No	No	Obstrução intestinal alta	Yes	No	No	No	No	No	No	Minimal care	Alert	No	Inappetence / low oral acceptance	16 fr	Blind at the bedside	Gastric	Epigastric auscultation only	No	Does not apply	Does not apply
162	Neurology		Morning	Yes	Female	São Paulo	Brazil	White	Single	Complete high school	Chapter VI Diseases of the nervous system	No	No	No	No	No	No	No	No	No	No	No	No	No	No	No	No	No	No	No	J329	Yes	No	No	No	No	No	No	Minimal care	Alert	No	Dysphagia	8 fr	Does not apply	Does not apply	Does not apply	Yes	Other (specify)	Open or intermittent system
163	Geriatry		Afternoon	Yes	Female	São Paulo	Brazil	Black	Widower	Illiterate	Chapter XXI Factors influencing health status and contact with health services	No	No	Yes	No	No	No	No	No	No	No	No	No	No	No	No	No	No	No	No	Hipotireoidismo, sepse	Yes	Yes	No	No	No	No	No	Semi-intensive care	Confused	No	Inappetence / low oral acceptance	10 fr	Does not apply	Does not apply	Does not apply	No	Standard	Open or intermittent system
164	Geriatry		Afternoon	Yes	Female	São Paulo	Brazil	White	Widower	Can read and write	Chapter X Diseases of the respiratory system	No	No	No	No	No	No	No	Yes	No	No	No	No	No	No	No	No	No	No	No		No	No	No	No	No	No	No	High-dependency care	Alert	No	Other (specify)	10 fr	Does not apply	Gastric	Does not apply	Yes	Standard	Open or intermittent system
165	Oncology		Afternoon	Yes	Male	São Paulo	Brazil	White	Divorced	Complete primary education	Chapter II Neoplasms	No	No	No	No	No	No	No	No	No	No	No	No	No	No	No	No	No	Yes	No		No	No	No	No	No	No	No	Minimal care	Alert	No	Other (specify)	8 fr	Does not apply	Gastric	Does not apply	No	Standard	Open or intermittent system
166	Oncology		Afternoon	No	Male	São Paulo	Brazil	Black	Married	Incomplete elementary school	Chapter XI Diseases of the digestive system	No	No	Yes	No	No	No	No	No	Yes	Yes	No	No	No	No	No	No	No	No	No		No	No	No	No	No	No	No	Minimal care	Alert	No	Decreased sensation / decreased level of consciousness / decreased general condition	14 fr	Blind at the bedside	Gastric	Only aspiration of gastric contents	No	Other (specify)	Closed or continuous system
167	Geriatry		Afternoon	No	Female	São Paulo	Brazil	White	Married	Illiterate	Chapter XI Diseases of the digestive system	No	No	Yes	No	No	No	No	No	No	No	No	No	No	No	No	No	Yes	No	No		No	No	No	No	No	No	No	Minimal care	Alert	No	Decreased sensation / decreased level of consciousness / decreased general condition	10 fr	Blind at the bedside	Enteric (duodenal / jejunal)	Epigastric auscultation and radiological examination (X-ray)	Yes	Standard	Open or intermittent system
168	Nephrology		Night	Yes	Female	São Paulo	Brazil	Black	Widower	Incomplete elementary school	Chapter III Diseases of the blood and blood-forming organs and certain disorders involving the immune mechanism	No	No	Yes	No	No	No	No	No	No	No	No	Yes	No	No	No	No	Yes	No	No	Hemorragia subdural	Yes	No	No	No	No	No	No	High-dependency care	Alert	No	Other (specify)	12 fr	Does not apply	Does not apply	Does not apply	No	Standard	Open or intermittent system
169	Gastroenterology		Morning	No	Male	São Paulo	Brazil	White	Married	Complete primary education	Chapter XVIII Symptoms, signs and abnormal clinical and laboratory findings, not elsewhere classified	No	No	Yes	No	No	No	No	No	No	No	No	No	No	No	No	No	Yes	No	No		No	No	No	No	No	No	No	High-dependency care	Unconscious	No	Decreased sensation / decreased level of consciousness / decreased general condition	18 fr	Blind at the bedside	Gastric	Only aspiration of gastric contents	No	Does not apply	Does not apply
170	Pneumologia		Afternoon	No	Male	São Paulo	Brazil	Brown	Married	Illiterate	Chapter XVIII Symptoms, signs and abnormal clinical and laboratory findings, not elsewhere classified	No	No	No	Yes	No	No	No	No	No	No	No	No	No	No	No	No	No	No	No		No	No	No	No	No	No	No	Intermediate Care	Alert	No	Dysphagia	12 fr	Endoscopy	Enteric (duodenal / jejunal)	Other (specify)	No	With fibers	Open or intermittent system
171	Neurology		Morning	Yes	Female	São Paulo	Brazil	White	Widower	Illiterate	Chapter XVIII Symptoms, signs and abnormal clinical and laboratory findings, not elsewhere classified	No	No	Yes	No	No	No	No	No	No	Yes	No	No	No	No	No	No	No	No	No	DLP, afasia motora	Yes	Yes	No	No	No	No	No	High-dependency care	Alert	No	Dysphagia	16 fr	Does not apply	Does not apply	Does not apply	No	Standard	Open or intermittent system
171	Neurology		Morning	Yes	Female	São Paulo	Brazil	White	Widower	Illiterate	Chapter XVIII Symptoms, signs and abnormal clinical and laboratory findings, not elsewhere classified	No	No	Yes	No	No	No	No	No	No	Yes	No	No	No	No	No	No	No	No	No	DLP, afasia motora	Yes	Yes	No	No	No	No	No	High-dependency care	Alert	No	Dysphagia	16 fr	Does not apply	Does not apply	Does not apply	No	Standard	Open or intermittent system
172	Other (specify)	Nutrology	Afternoon	Yes	Female	São Paulo	Brazil	White	Single	Incomplete elementary school	Chapter XX External causes of morbidity and mortality	No	No	No	No	No	No	No	No	No	No	No	No	No	No	No	No	No	Yes	No	EPILEPSIA, CUIDADOS A OUTROS ORIFÍCIOS ARTIFICIAIS DO TUBO DIGESTIVO	Yes	Yes	No	No	No	No	No	Intermediate Care	Alert	No	Other (specify)	8 fr	Does not apply	Does not apply	Does not apply	No	Standard	Open or intermittent system
173	Nephrology		Afternoon	No	Male	São Paulo	Brazil	White	Single	Incomplete elementary school	Chapter XI Diseases of the digestive system	No	No	No	No	No	No	No	No	Yes	No	No	Yes	No	No	No	No	Yes	No	No	K590 CONSTIPAÇÃO	Yes	No	No	No	No	No	No	Minimal care	Confused	No	Decreased sensation / decreased level of consciousness / decreased general condition	10 fr	Outher (specify)	Enteric (duodenal / jejunal)	Other (specify)	No	Other (specify)	Open or intermittent system
174	Gastroenterology		Afternoon	Yes	Male	São Paulo	Brazil	White	Single	Complete college degree	Chapter XI Diseases of the digestive system	No	No	No	No	No	No	No	No	No	No	No	No	No	No	No	No	Yes	No	No		No	No	No	No	No	No	No	Semi-intensive care	Confused	Yes	Decreased sensation / decreased level of consciousness / decreased general condition	8 fr	Does not apply	Does not apply	Does not apply	No	Standard	Open or intermittent system
175	Pneumologia		Afternoon	Yes	Male	São Paulo	Brazil	White	Divorced	Incomplete college degre	Chapter X Diseases of the respiratory system	No	No	No	No	No	No	No	No	No	No	No	No	No	No	No	No	No	No	No	Dispneia	Yes	No	No	No	No	No	No	Semi-intensive care	Alert	Yes	Use of orotracheal tube	8 fr	Does not apply	Does not apply	Does not apply	No	Other (specify)	Closed or continuous system
176	Oncology		Afternoon	Yes	Male	São Paulo	Brazil	Black	Divorced	Illiterate	Chapter II Neoplasms	No	No	No	No	No	No	No	No	No	No	No	No	No	No	No	No	No	No	No	Sepse de foco pulmonar	Yes	No	No	No	No	No	No	High-dependency care	Alert	No	Dysphagia	10 fr	Does not apply	Gastric	Does not apply	No	Standard	Open or intermittent system
177	Unidade Metabólica		Morning	Yes	Male	São Paulo	Brazil	White	Married	Incomplete elementary school	Chapter XXI Factors influencing health status and contact with health services	No	No	No	No	No	No	No	No	No	No	No	No	No	No	No	No	No	No	No	Z904 ausência adquirida de outras partes do trato digestivo	Yes	No	No	No	No	No	No	Minimal care	Alert	No	Other (specify)	10 fr	Does not apply	Does not apply	Does not apply	No	Monomeric or elementary	Open or intermittent system
178	Oncology		Morning	No	Male	São Paulo	Brazil	White	Married	Complete primary education	Chapter II Neoplasms	No	No	No	No	No	No	No	No	No	No	No	No	No	No	No	No	No	Yes	No		No	No	No	No	No	No	No	Intermediate Care	Alert	Yes	Inappetence / low oral acceptance	8 fr	Blind at the bedside	Enteric (duodenal / jejunal)	Epigastric auscultation only	No	Standard	Open or intermittent system
178	Oncology		Morning	No	Male	São Paulo	Brazil	White	Married	Complete primary education	Chapter II Neoplasms	No	No	No	No	No	No	No	No	No	No	No	No	No	No	No	No	No	Yes	No		No	No	No	No	No	No	No	Intermediate Care	Alert	Yes	Inappetence / low oral acceptance	8 fr	Blind at the bedside	Enteric (duodenal / jejunal)	Epigastric auscultation only	No	Standard	Open or intermittent system
179	Oncology		Afternoon	No	Male	São Paulo	Brazil	Brown	Widower	Can read and write	Chapter XVIII Symptoms, signs and abnormal clinical and laboratory findings, not elsewhere classified	No	No	No	No	No	Yes	No	No	No	No	No	No	No	No	No	No	No	No	No		No	No	No	No	No	No	No	High-dependency care	Confused	No	Decreased sensation / decreased level of consciousness / decreased general condition	10 fr	Blind at the bedside	Enteric (duodenal / jejunal)	Epigastric auscultation and aspiration of gastric contents	No	Standard	Open or intermittent system
180	Infectious diseases		Afternoon	Yes	Male	São Paulo	Brazil	White	Live with partner	Complete primary education	Chapter X Diseases of the respiratory system	No	No	No	No	No	Yes	Yes	No	No	No	No	No	No	No	No	No	No	No	No		No	No	No	No	No	No	No	Minimal care	Alert	No	Inappetence / low oral acceptance	10 fr	Does not apply	Does not apply	Does not apply	No	Standard	Open or intermittent system
181	Infectious diseases		Afternoon	Yes	Female	São Paulo	Brazil	Black	Widower	Incomplete elementary school	Chapter X Diseases of the respiratory system	No	No	Yes	No	Yes	No	No	No	No	No	No	No	No	No	No	No	No	No	No		No	No	No	No	No	No	No	High-dependency care	Confused	No	Decreased sensation / decreased level of consciousness / decreased general condition	8 fr	Does not apply	Does not apply	Does not apply	No	Other (specify)	Open or intermittent system
182	Oncology		Afternoon	No	Male	São Paulo	Brazil	White	Married	Incomplete elementary school	Chapter III Diseases of the blood and blood-forming organs and certain disorders involving the immune mechanism	No	No	No	No	No	No	No	No	No	No	No	No	No	Yes	No	No	No	No	No		No	No	No	No	No	No	No	Minimal care	Alert	No	Other (specify)	16 fr	Blind at the bedside	Gastric	Epigastric auscultation, aspiration of gastric contents and radiological examination (X-ray)	No	Does not apply	Does not apply
183	Cardiology		Afternoon	Yes	Male	São Paulo	Brazil	White	Widower		Chapter IX Diseases of the circulatory system	No	No	No	No	No	Yes	No	Yes	No	No	No	Yes	No	No	No	No	No	No	No	I313 DERRAME PERICÁRDICO No INFLAMATÓRIO	Yes	No	No	No	No	No	No	High-dependency care	Alert	Yes	Dysphagia	12 fr	Does not apply	Does not apply	Does not apply	Yes	Other (specify)	Open or intermittent system
183	Cardiology		Afternoon	Yes	Male	São Paulo	Brazil	White	Widower		Chapter IX Diseases of the circulatory system	No	No	No	No	No	Yes	No	Yes	No	No	No	Yes	No	No	No	No	No	No	No	I313 DERRAME PERICÁRDICO No INFLAMATÓRIO	Yes	No	No	No	No	No	No	High-dependency care	Alert	Yes	Dysphagia	12 fr	Does not apply	Does not apply	Does not apply	Yes	Other (specify)	Open or intermittent system
183	Cardiology		Afternoon	Yes	Male	São Paulo	Brazil	White	Widower		Chapter IX Diseases of the circulatory system	No	No	No	No	No	Yes	No	Yes	No	No	No	Yes	No	No	No	No	No	No	No	I313 DERRAME PERICÁRDICO No INFLAMATÓRIO	Yes	No	No	No	No	No	No	High-dependency care	Alert	Yes	Dysphagia	12 fr	Does not apply	Does not apply	Does not apply	Yes	Other (specify)	Open or intermittent system
184	Neurology		Afternoon	Yes	Female	São Paulo	Brazil	White	Live with partner	Incomplete elementary school	Chapter XVIII Symptoms, signs and abnormal clinical and laboratory findings, not elsewhere classified	No	No	No	No	No	No	No	No	No	No	No	No	No	No	No	No	No	No	No	G409 epilepsia No especificada	Yes	No	No	No	No	No	No	High-dependency care	Alert	No	Dysphagia	8 fr	Does not apply	Does not apply	Does not apply	No	Standard	Open or intermittent system
184	Neurology		Afternoon	Yes	Female	São Paulo	Brazil	White	Live with partner	Incomplete elementary school	Chapter XVIII Symptoms, signs and abnormal clinical and laboratory findings, not elsewhere classified	No	No	No	No	No	No	No	No	No	No	No	No	No	No	No	No	No	No	No	G409 epilepsia No especificada	Yes	No	No	No	No	No	No	High-dependency care	Alert	No	Dysphagia	8 fr	Does not apply	Does not apply	Does not apply	No	Standard	Open or intermittent system
184	Neurology		Afternoon	Yes	Female	São Paulo	Brazil	White	Live with partner	Incomplete elementary school	Chapter XVIII Symptoms, signs and abnormal clinical and laboratory findings, not elsewhere classified	No	No	No	No	No	No	No	No	No	No	No	No	No	No	No	No	No	No	No	G409 epilepsia No especificada	Yes	No	No	No	No	No	No	High-dependency care	Alert	No	Dysphagia	8 fr	Does not apply	Does not apply	Does not apply	No	Standard	Open or intermittent system
185	Geriatry		Afternoon	No	Male	São Paulo	Brazil	White	Married	Complete high school	Chapter XVIII Symptoms, signs and abnormal clinical and laboratory findings, not elsewhere classified	No	No	No	No	No	Yes	No	No	No	No	No	No	No	No	No	No	No	No	No	Z515, F059, R634 e J159	Yes	Yes	Yes	No	No	No	No	High-dependency care	Alert	No	Inappetence / low oral acceptance	8 fr	Blind at the bedside	Gastric	Epigastric auscultation only	Yes	Standard	Open or intermittent system
185	Geriatry		Afternoon	No	Male	São Paulo	Brazil	White	Married	Complete high school	Chapter XVIII Symptoms, signs and abnormal clinical and laboratory findings, not elsewhere classified	No	No	No	No	No	Yes	No	No	No	No	No	No	No	No	No	No	No	No	No	Z515, F059, R634 e J159	Yes	Yes	Yes	No	No	No	No	High-dependency care	Alert	No	Inappetence / low oral acceptance	8 fr	Blind at the bedside	Gastric	Epigastric auscultation only	Yes	Standard	Open or intermittent system
185	Geriatry		Afternoon	No	Male	São Paulo	Brazil	White	Married	Complete high school	Chapter XVIII Symptoms, signs and abnormal clinical and laboratory findings, not elsewhere classified	No	No	No	No	No	Yes	No	No	No	No	No	No	No	No	No	No	No	No	No	Z515, F059, R634 e J159	Yes	Yes	Yes	No	No	No	No	High-dependency care	Alert	No	Inappetence / low oral acceptance	8 fr	Blind at the bedside	Gastric	Epigastric auscultation only	Yes	Standard	Open or intermittent system
186	Hematology		Afternoon	Yes	Female	São Paulo	Brazil	White	Divorced	Incomplete elementary school	Chapter II Neoplasms	No	No	No	No	No	No	No	No	No	No	No	No	No	No	No	Yes	No	No	No		No	No	No	No	No	No	No	Intermediate Care	Alert	Yes	Other (specify)		Does not apply	Enteric (duodenal / jejunal)	Does not apply	No	Standard	Open or intermittent system
187	Neurology		Morning	Yes	Female	São Paulo	Brazil	White	Widower	Complete primary education	Chapter VI Diseases of the nervous system	No	No	No	No	No	No	No	No	No	No	No	No	No	No	No	No	No	No	No	doença neuronio motor	Yes	No	No	No	No	No	No	Semi-intensive care	Alert	No	Inappetence / low oral acceptance	10 fr	Does not apply	Gastric	Epigastric auscultation only	Yes	Other (specify)	Closed or continuous system
187	Neurology		Morning	Yes	Female	São Paulo	Brazil	White	Widower	Complete primary education	Chapter VI Diseases of the nervous system	No	No	No	No	No	No	No	No	No	No	No	No	No	No	No	No	No	No	No	doença neuronio motor	Yes	No	No	No	No	No	No	Semi-intensive care	Alert	No	Inappetence / low oral acceptance	10 fr	Does not apply	Gastric	Epigastric auscultation only	Yes	Other (specify)	Closed or continuous system
187	Neurology		Morning	Yes	Female	São Paulo	Brazil	White	Widower	Complete primary education	Chapter VI Diseases of the nervous system	No	No	No	No	No	No	No	No	No	No	No	No	No	No	No	No	No	No	No	doença neuronio motor	Yes	No	No	No	No	No	No	Semi-intensive care	Alert	No	Inappetence / low oral acceptance	10 fr	Does not apply	Gastric	Epigastric auscultation only	Yes	Other (specify)	Closed or continuous system
188	Immunology		Morning	No	Female	São Paulo	Brazil	White	Widower	Incomplete elementary school	Chapter XII Diseases of the skin and subcutaneous tissue	No	No	Yes	No	No	No	No	No	No	No	No	No	No	No	No	No	No	No	No	Dislipidemia; Atralgia; Lesões de pele	Yes	Yes	Yes	No	No	No	No	Minimal care	Alert	No	Inappetence / low oral acceptance	10 fr	Blind at the bedside	Enteric (duodenal / jejunal)	Epigastric auscultation and radiological examination (X-ray)	Yes	Does not apply	Does not apply
189	Neurology		Morning	No	Female	São Paulo	Brazil	White	Widower	Incomplete elementary school	Chapter VI Diseases of the nervous system	Yes	No	Yes	No	Yes	No	No	Yes	No	No	No	No	No	No	No	No	No	No	No	ESTENOSE AÓRTICA DE GRAU MODERADO	Yes	No	No	No	No	No	No	High-dependency care	Confused	No	Decreased sensation / decreased level of consciousness / decreased general condition	8 fr	Blind at the bedside	Enteric (duodenal / jejunal)	Epigastric auscultation only	No	Standard	Open or intermittent system
189	Neurology		Morning	No	Female	São Paulo	Brazil	White	Widower	Incomplete elementary school	Chapter VI Diseases of the nervous system	Yes	No	Yes	No	Yes	No	No	Yes	No	No	No	No	No	No	No	No	No	No	No	ESTENOSE AÓRTICA DE GRAU MODERADO	Yes	No	No	No	No	No	No	High-dependency care	Confused	No	Decreased sensation / decreased level of consciousness / decreased general condition	8 fr	Blind at the bedside	Enteric (duodenal / jejunal)	Epigastric auscultation only	No	Standard	Open or intermittent system
189	Neurology		Morning	No	Female	São Paulo	Brazil	White	Widower	Incomplete elementary school	Chapter VI Diseases of the nervous system	Yes	No	Yes	No	Yes	No	No	Yes	No	No	No	No	No	No	No	No	No	No	No	ESTENOSE AÓRTICA DE GRAU MODERADO	Yes	No	No	No	No	No	No	High-dependency care	Confused	No	Decreased sensation / decreased level of consciousness / decreased general condition	8 fr	Blind at the bedside	Enteric (duodenal / jejunal)	Epigastric auscultation only	No	Standard	Open or intermittent system
190	Oncology		Afternoon	No	Male	São Paulo	Brazil	White	Married	Complete primary education	Chapter II Neoplasms	No	No	No	No	No	No	No	No	No	No	No	No	No	Yes	No	No	No	No	No		No	No	No	No	No	No	No	Intermediate Care	Alert	No	Other (specify)	18 fr	Blind at the bedside	Gastric	Epigastric auscultation and aspiration of gastric contents	Yes	Does not apply	Does not apply
191	General Clinic		Afternoon	No	Male	São Paulo	Brazil	White	Married	Incomplete elementary school	Chapter XI Diseases of the digestive system	No	No	No	No	No	No	No	No	No	No	No	No	No	No	No	No	No	No	No	F102 transtornos mentais e comportamentais devido ao uso de álcool	Yes	No	No	No	No	No	No	Minimal care	Confused	No	Malnutrition	10 fr	Blind at the bedside	Gastric	Epigastric auscultation and radiological examination (X-ray)	Yes	Standard	Open or intermittent system
192	Oncology		Morning	Yes	Male	São Paulo	Brazil	Black	Single	Incomplete high school	Chapter III Diseases of the blood and blood-forming organs and certain disorders involving the immune mechanism	No	No	No	No	No	No	No	No	No	No	No	No	No	No	No	No	No	No	No	Hipercalcemia da malignidade	Yes	No	No	No	No	No	No	Semi-intensive care	Confused	No	Inappetence / low oral acceptance	8 fr	Does not apply	Does not apply	Does not apply	No	Standard	Open or intermittent system
193	Other (specify)	Nutrology	Morning	Yes	Male	São Paulo	Brazil	White	Married	Incomplete elementary school	Chapter IV Endocrine, nutritional and metabolic diseases	No	No	No	No	No	No	No	No	No	No	No	No	No	No	No	No	No	Yes	No		No	No	No	No	No	No	No	Minimal care	Alert	No	Malnutrition	10 fr	Does not apply	Does not apply	Does not apply	Yes	Other (specify)	Open or intermittent system
194	Oncology		Morning	No	Male	São Paulo	Brazil	White	Married	Incomplete elementary school	Chapter II Neoplasms	No	No	Yes	No	No	Yes	No	No	No	No	No	No	No	No	No	No	No	Yes	No		No	No	No	No	No	No	No	High-dependency care	Alert	No	Other (specify)	10 fr	Blind at the bedside	Gastric	Epigastric auscultation only	Yes	Other (specify)	Does not apply
194	Oncology		Morning	No	Male	São Paulo	Brazil	White	Married	Incomplete elementary school	Chapter II Neoplasms	No	No	Yes	No	No	Yes	No	No	No	No	No	No	No	No	No	No	No	Yes	No		No	No	No	No	No	No	No	High-dependency care	Alert	No	Other (specify)	10 fr	Blind at the bedside	Gastric	Epigastric auscultation only	Yes	Other (specify)	Does not apply
195	Neurology		Afternoon	No	Female	São Paulo	Brazil	White	Single	Complete college degree	Chapter VI Diseases of the nervous system	No	No	No	No	No	No	No	No	No	No	No	No	No	No	No	No	No	No	No	CMT2 sem diagnóstico molecular; Charcot Mari Thooth; Disfagia; Piora do Padrão respiratório	Yes	Yes	Yes	Yes	No	No	No	High-dependency care	Alert	No	Dysphagia	18 fr	Blind at the bedside	Gastric	Epigastric auscultation, aspiration of gastric contents and radiological examination (X-ray)	No	Standard	Open or intermittent system
195	Neurology		Afternoon	No	Female	São Paulo	Brazil	White	Single	Complete college degree	Chapter VI Diseases of the nervous system	No	No	No	No	No	No	No	No	No	No	No	No	No	No	No	No	No	No	No	CMT2 sem diagnóstico molecular; Charcot Mari Thooth; Disfagia; Piora do Padrão respiratório	Yes	Yes	Yes	Yes	No	No	No	High-dependency care	Alert	No	Dysphagia	18 fr	Blind at the bedside	Gastric	Epigastric auscultation, aspiration of gastric contents and radiological examination (X-ray)	No	Standard	Open or intermittent system
196	Other (specify)	Surgery	Night	No	Female	São Paulo	Brazil	Black	Widower	Incomplete elementary school	Chapter XVIII Symptoms, signs and abnormal clinical and laboratory findings, not elsewhere classified	No	No	Yes	No	No	No	No	No	Yes	No	No	Yes	No	No	No	No	No	Yes	No		No	No	No	No	No	No	No	Intermediate Care	Alert	No	Inappetence / low oral acceptance	10 fr	Blind at the bedside	Gastric	Epigastric auscultation and radiological examination (X-ray)	Yes	Does not apply	Does not apply
197	Gastroenterology		Afternoon	No	Female	São Paulo	Brazil	White	Divorced	Incomplete elementary school	Chapter XVIII Symptoms, signs and abnormal clinical and laboratory findings, not elsewhere classified	No	No	No	No	No	No	No	No	No	No	No	No	No	No	No	No	No	No	No	J90 derrame pleural	Yes	No	No	No	No	No	No	Intermediate Care	Alert	No	Decreased sensation / decreased level of consciousness / decreased general condition	8 fr	Blind at the bedside	Gastric	Epigastric auscultation and radiological examination (X-ray)	Yes	Standard	Open or intermittent system
198	Immunology		Night	Yes	Female	São Paulo	Brazil	White	Married	Complete high school	Chapter III Diseases of the blood and blood-forming organs and certain disorders involving the immune mechanism	No	No	No	No	No	No	No	No	No	No	No	No	No	No	No	No	No	No	No	M339 Dermatopolimiositose NE	Yes	No	No	No	No	No	No	Intensive Care	Pain response	Yes	Use of orotracheal tube		Blind at the bedside	Gastric	Epigastric auscultation and aspiration of gastric contents	No	Does not apply	Does not apply
199	Immunology		Morning	Yes	Female	São Paulo	Brazil	Black	Single	Complete college degree	Chapter XIII Diseases of the musculoskeletal system and connective tissue	No	No	No	No	No	No	No	No	No	No	No	Yes	No	No	No	No	No	No	No	M052 Vasculite reumatóide	Yes	No	No	No	No	No	No	High-dependency care	Alert	No	Inappetence / low oral acceptance	8 fr	Blind at the bedside	Gastric	Epigastric auscultation only	Yes	Standard	Open or intermittent system
200	Cardiology		Night	No	Male	São Paulo	Brazil	Black	Married	Incomplete elementary school	Chapter IX Diseases of the circulatory system	Yes	Yes	No	No	No	No	No	No	No	No	No	Yes	No	No	No	No	No	No	No		No	No	No	No	No	No	No	Intermediate Care	Alert	No	Dysphagia	10 fr	Outher (specify)	Gastric	Epigastric auscultation, aspiration of gastric contents and radiological examination (X-ray)	Yes	Specialized	Open or intermittent system
201	Neurology		Afternoon	No	Male	São Paulo	Brazil	Black	Single	Illiterate	Chapter VI Diseases of the nervous system	No	No	No	No	No	No	No	No	No	No	No	No	No	No	No	No	No	No	No	G473 Apneia de sono	Yes	No	No	No	No	No	No	High-dependency care	Confused	No	Decreased sensation / decreased level of consciousness / decreased general condition	10 fr	Blind at the bedside	Gastric	Epigastric auscultation, aspiration of gastric contents and radiological examination (X-ray)	No	With fibers	Open or intermittent system
202	Gastroenterology		Afternoon	No	Female	São Paulo	Brazil	White	Married		Chapter IV Endocrine, nutritional and metabolic diseases	No	Yes	No	No	No	No	No	No	No	No	No	No	No	No	No	No	No	No	No		No	No	No	No	No	No	No	Intermediate Care	Alert	No	Malnutrition	Other (specify)	Outher (specify)	Gastric	Other (specify)	No	Monomeric or elementary	Closed or continuous system
203	Gastroenterology		Morning	Yes	Male	São Paulo	Brazil	White	Married	Complete high school	Chapter II Neoplasms	No	No	No	No	No	No	No	No	No	No	No	No	No	No	No	No	No	Yes	No		No	No	No	No	No	No	No	Minimal care	Alert	No	Dysphagia		Does not apply	Enteric (duodenal / jejunal)	Does not apply	No	Standard	Open or intermittent system
204	Gastroenterology		Afternoon	No	Male	São Paulo	Brazil	Black	Single	Incomplete high school	Chapter X Diseases of the respiratory system	No	No	No	No	No	No	No	No	No	No	No	No	No	No	No	No	No	No	No	J450 asma alergica	Yes	No	No	No	No	No	No	High-dependency care	Alert	No	Malnutrition	10 fr	Blind at the bedside	Enteric (duodenal / jejunal)	Epigastric auscultation, aspiration of gastric contents and radiological examination (X-ray)	Yes	Standard	Open or intermittent system
205	Nephrology		Morning	No	Female	São Paulo	Brazil	White	Single	Complete high school	Chapter XIV Diseases of the genitourinary system	No	No	No	No	No	No	No	No	No	No	No	No	No	No	No	No	No	No	No	N179 insuficiência renal aguda NE	Yes	No	No	No	No	No	No	Intermediate Care	Alert	No	Malnutrition	10 fr	Blind at the bedside	Gastric	Epigastric auscultation and radiological examination (X-ray)	No	Standard	Open or intermittent system
206	Oncology		Morning	No	Male	São Paulo	Brazil	Black	Married	Incomplete elementary school	Chapter II Neoplasms	No	No	No	No	No	No	No	No	No	No	No	No	No	No	No	No	No	Yes	No		No	No	No	No	No	No	No	Minimal care	Alert	No	Malnutrition	10 fr	Blind at the bedside	Gastric	Epigastric auscultation, aspiration of gastric contents and radiological examination (X-ray)	Yes	Standard	Open or intermittent system
207	Neurology		Afternoon	Yes	Male	São Paulo	Brazil	White	Single	Complete high school	Chapter VI Diseases of the nervous system	No	No	No	No	No	No	No	No	No	No	No	No	No	No	No	No	No	No	No	G610 guillan barre	Yes	No	No	No	No	No	No	High-dependency care	Alert	Yes	Decreased sensation / decreased level of consciousness / decreased general condition	10 fr	Does not apply	Does not apply	Does not apply	Yes	Standard	Open or intermittent system
208	Gastroenterology		Morning	Yes	Male	São Paulo	Brazil	White	Live with partner	Incomplete college degre	Chapter I Certain infectious and parasitic diseases	No	No	No	No	No	No	No	No	No	No	No	No	No	No	No	No	No	No	No	A051 botulismo	Yes	No	No	No	No	No	No	Minimal care	Alert	No	Dysphagia	12 fr	Does not apply	Enteric (duodenal / jejunal)	Does not apply	No	Standard	Open or intermittent system
209	Cardiology		Morning	No	Female	São Paulo	Brazil	Black	Widower		Chapter IX Diseases of the circulatory system	No	No	Yes	No	No	No	No	No	No	No	No	No	No	No	No	No	No	No	No		No	No	No	No	No	No	No	High-dependency care	Alert	No	Inappetence / low oral acceptance	10 fr	Blind at the bedside	Enteric (duodenal / jejunal)	Epigastric auscultation and radiological examination (X-ray)	Yes	Standard	Open or intermittent system
210	Nephrology		Afternoon	No	Male	São Paulo	Brazil	White	Married	Complete primary education	Chapter III Diseases of the blood and blood-forming organs and certain disorders involving the immune mechanism	No	Yes	Yes	Yes	No	No	No	No	No	No	No	No	Yes	No	No	No	No	No	No	D649 anemia NE	Yes	No	No	No	No	No	No	High-dependency care	Alert	No	Inappetence / low oral acceptance	10 fr	Blind at the bedside	Gastric	Epigastric auscultation, aspiration of gastric contents and radiological examination (X-ray)	Yes	Specialized	Open or intermittent system
211	Oncology		Morning	Yes	Male	Rio de Janeiro	Brazil	White	Divorced	Incomplete elementary school	Chapter II Neoplasms	No	No	No	No	No	No	No	No	No	No	No	No	No	No	No	No	No	Yes	No		No	No	No	No	No	No	No	High-dependency care	Alert	Yes	Inappetence / low oral acceptance	10 fr	Blind at the bedside	Enteric (duodenal / jejunal)	Epigastric auscultation only	Yes	Standard	Open or intermittent system
212	Cardiology		Night	Yes	Male	São Paulo	Brazil	White	Other (specify)	Illiterate	Chapter VI Diseases of the nervous system	No	No	Yes	No	No	No	No	No	No	No	No	No	No	No	No	No	No	No	No	G050 encefalite, mielite, encefalomielite	Yes	Yes	Yes	No	No	No	No	Semi-intensive care	Alert	Yes	Malnutrition	10 fr	Does not apply	Enteric (duodenal / jejunal)	Does not apply	Yes	Standard	Open or intermittent system
213	Neurology		Afternoon	No	Female	São Paulo	Brazil	White	Married	Incomplete elementary school	Chapter IV Endocrine, nutritional and metabolic diseases	No	No	Yes	No	No	No	No	No	No	Yes	No	No	No	No	No	No	No	No	No		No	No	No	No	No	No	No	High-dependency care	Alert	No	Decreased sensation / decreased level of consciousness / decreased general condition	10 fr	Blind at the bedside	Gastric	Epigastric auscultation, aspiration of gastric contents and radiological examination (X-ray)	Yes	Monomeric or elementary	Open or intermittent system
213	Neurology		Afternoon	No	Female	São Paulo	Brazil	White	Married	Incomplete elementary school	Chapter IV Endocrine, nutritional and metabolic diseases	No	No	Yes	No	No	No	No	No	No	Yes	No	No	No	No	No	No	No	No	No		No	No	No	No	No	No	No	High-dependency care	Alert	No	Decreased sensation / decreased level of consciousness / decreased general condition	10 fr	Blind at the bedside	Gastric	Epigastric auscultation, aspiration of gastric contents and radiological examination (X-ray)	Yes	Monomeric or elementary	Open or intermittent system
214	Geriatry		Morning	No	Male	São Paulo	Brazil	White	Married	Illiterate	Chapter X Diseases of the respiratory system	No	No	Yes	No	No	No	No	No	Yes	Yes	No	No	No	No	No	No	No	No	No		No	No	No	No	No	No	No	Minimal care	Alert	No	Other (specify)	10 fr	Blind at the bedside	Gastric	Epigastric auscultation, aspiration of gastric contents and radiological examination (X-ray)	Yes	Standard	Open or intermittent system
215	Gastroenterology		Morning	No	Male	São Paulo	Brazil	Brown	Married	Complete primary education	Chapter XVIII Symptoms, signs and abnormal clinical and laboratory findings, not elsewhere classified	No	No	No	No	No	No	No	No	Yes	No	No	No	No	No	No	No	No	Yes	No	Ascite	Yes	No	No	No	No	No	No	Semi-intensive care	Unconscious	No	Decreased sensation / decreased level of consciousness / decreased general condition	10 fr	Blind at the bedside	Enteric (duodenal / jejunal)	Epigastric auscultation and radiological examination (X-ray)	No	Does not apply	Does not apply
216	Oncology		Afternoon	Yes	Male	São Paulo	Brazil	Black	Single	Incomplete elementary school	Chapter II Neoplasms	No	No	No	No	No	No	No	No	No	No	No	No	No	Yes	No	No	No	Yes	No		No	No	No	No	No	No	No	Intermediate Care	Alert	No	Dysphagia	10 fr	Does not apply	Does not apply	Does not apply	Yes	Standard	Open or intermittent system
217	Gastroenterology		Afternoon	Yes	Female	São Paulo	Brazil	White	Single		Chapter XIV Diseases of the genitourinary system	No	No	No	No	No	No	No	No	Yes	Yes	No	No	No	No	No	No	No	No	No	N179 insuficiência renal aguda NE	Yes	No	No	No	No	No	No	High-dependency care	Alert	No	Malnutrition	10 fr	Does not apply	Enteric (duodenal / jejunal)	Does not apply	No	Standard	Open or intermittent system
218	Nephrology		Afternoon	No	Female	São Paulo	Brazil	NR/NS	Single	Complete primary education	Chapter XIV Diseases of the genitourinary system	No	No	No	No	No	No	No	No	No	No	No	No	No	No	No	No	No	No	No	N179 insuficiência renal aguda NE	Yes	No	No	No	No	No	No	High-dependency care	Alert	No	Inappetence / low oral acceptance	10 fr	Blind at the bedside	Gastric	Epigastric auscultation and aspiration of gastric contents	Yes	Standard	Open or intermittent system
219	Cardiology		Afternoon	Yes	Female	São Paulo	Brazil	Black	Married	Incomplete elementary school	Chapter IX Diseases of the circulatory system	Yes	Yes	No	No	No	No	No	No	No	No	No	Yes	No	No	No	No	No	No	No		No	No	No	No	No	No	No	Intermediate Care	Alert	No	Inappetence / low oral acceptance	10 fr	Does not apply	Does not apply	Does not apply	Yes	Other (specify)	Open or intermittent system
220	Infectious diseases		Afternoon	Yes	Male	São Paulo	Brazil	White	Married	Incomplete elementary school	Chapter XVIII Symptoms, signs and abnormal clinical and laboratory findings, not elsewhere classified	No	No	No	No	No	No	No	No	No	No	No	No	No	No	No	No	No	No	No	Insuficiência adrenocortical	Yes	No	No	No	No	No	No	High-dependency care	Confused	No	Dysphagia	10 fr	Does not apply	Does not apply	Does not apply	Yes	Standard	Open or intermittent system
221	Neurology		Afternoon	Yes	Male	São Paulo	Brazil	White	Single	Incomplete elementary school	Chapter XVIII Symptoms, signs and abnormal clinical and laboratory findings, not elsewhere classified	No	No	Yes	No	No	No	No	No	No	No	No	No	No	No	No	No	No	No	No	R579 ne	Yes	No	No	No	No	No	No	High-dependency care	Alert	Yes	Other (specify)	10 fr	Does not apply	Does not apply	Does not apply	No	With fibers	Open or intermittent system
222	Oncology		Morning	No	Female	São Paulo	Brazil	White	Widower	Complete high school	Chapter III Diseases of the blood and blood-forming organs and certain disorders involving the immune mechanism	No	No	No	No	No	No	No	No	No	No	No	No	No	No	No	No	No	Yes	No		No	No	No	No	No	No	No	Intermediate Care	Alert	No	Decreased sensation / decreased level of consciousness / decreased general condition	10 fr	Blind at the bedside	Gastric	Epigastric auscultation, aspiration of gastric contents and radiological examination (X-ray)	No	Standard	Open or intermittent system
223	Oncology		Afternoon	No	Male	São Paulo	Brazil	Black	Married	Incomplete elementary school	Chapter III Diseases of the blood and blood-forming organs and certain disorders involving the immune mechanism	No	No	Yes	No	No	No	No	No	No	No	No	No	No	No	No	No	No	Yes	No		No	No	No	No	No	No	No	High-dependency care	Confused	No	Decreased sensation / decreased level of consciousness / decreased general condition	10 fr	Blind at the bedside	Gastric	Epigastric auscultation, aspiration of gastric contents and radiological examination (X-ray)	No	Standard	Open or intermittent system
224	Neurology		Afternoon	Yes	Male	São Paulo	Brazil	White	Married	Complete high school	Chapter VI Diseases of the nervous system	No	No	No	No	No	No	No	No	No	No	No	No	No	No	No	No	No	No	No	G360 Neuromielite óptica	Yes	No	No	No	No	No	No	Semi-intensive care	Alert	Yes	Use of orotracheal tube	8 fr	Does not apply	Does not apply	Does not apply	No	Standard	Open or intermittent system
225	Neurology		Night	Yes	Male	São Paulo	Brazil	White	Married	Incomplete elementary school	Chapter I Certain infectious and parasitic diseases	No	No	No	No	No	No	No	No	No	No	No	No	No	No	No	No	No	No	No	G379 Doença desmielinizante do sistema nervoso central, Doença do neurônio motor	Yes	Yes	No	No	No	No	No	High-dependency care	Alert	Yes	Use of orotracheal tube	12 fr	Does not apply	Gastric	Does not apply	No	Standard	Open or intermittent system
226	Geriatry		Night	No	Female	São Paulo	Brazil	White	Widower	Incomplete elementary school	Chapter I Certain infectious and parasitic diseases	No	No	No	No	No	No	No	No	Yes	No	No	Yes	No	No	No	No	No	No	No	B182 hepatite viral crônica	Yes	No	No	No	No	No	No	Intermediate Care	Alert	No	Inappetence / low oral acceptance	10 fr	Blind at the bedside	Enteric (duodenal / jejunal)	Epigastric auscultation and aspiration of gastric contents	Yes	Does not apply	Does not apply
227	Cardiology		Afternoon	No	Male	São Paulo	Brazil	White	Married	Illiterate	Chapter XI Diseases of the digestive system	No	No	No	No	No	No	No	No	Yes	No	No	Yes	No	No	No	No	No	No	No	K703 cirrose hepatica alcoolica	Yes	No	No	No	No	No	No	High-dependency care	Confused	No	Other (specify)	8 fr	Blind at the bedside	Gastric	Epigastric auscultation, aspiration of gastric contents and radiological examination (X-ray)	Yes	Standard	Open or intermittent system
229	Oncology		Night	Yes	Male	São Paulo	Brazil	White	Married	Illiterate	Chapter X Diseases of the respiratory system	No	No	No	No	No	No	No	No	No	No	No	No	No	No	No	No	No	No	No	Z151 Cuidado Paliativo	Yes	No	No	No	No	No	No	Intensive Care	Pain response	No	Decreased sensation / decreased level of consciousness / decreased general condition	12 fr	Outher (specify)	Does not apply	Epigastric auscultation only	No	Standard	Closed or continuous system
230	General Clinic		Night	Yes	Male	São Paulo	Brazil	Black	Divorced	Complete primary education	Chapter I Certain infectious and parasitic diseases	No	No	No	No	No	No	No	No	No	No	No	No	No	No	No	No	No	No	No	R21 Eritema e outras erupções cutâneas	Yes	No	No	No	No	No	No	High-dependency care	Alert	No	Dysphagia	12 fr	Outher (specify)	Does not apply	Epigastric auscultation only	No	Standard	Closed or continuous system
231	General Clinic		Night	Yes	Male	São Paulo	Brazil	White	Married	Complete college degree	Chapter X Diseases of the respiratory system	No	No	No	No	Yes	No	No	No	No	No	No	No	No	No	No	No	No	No	No		No	No	No	No	No	No	No	Intermediate Care	Confused	No	Decreased sensation / decreased level of consciousness / decreased general condition	12 fr	Blind at the bedside	Gastric	Epigastric auscultation only	No	Standard	Closed or continuous system
232	Geriatry		Night	Yes	Male	São Paulo	Brazil	White	Divorced	Complete high school	Chapter XII Diseases of the skin and subcutaneous tissue	No	No	No	No	No	No	No	No	No	No	No	No	No	No	No	No	No	No	No	J159 Pneumonia bacteriana	Yes	No	No	No	No	No	No	Intensive Care	Alert	No	Decreased sensation / decreased level of consciousness / decreased general condition	12 fr	Outher (specify)	Does not apply	Epigastric auscultation only	No	Standard	Closed or continuous system
233	General Clinic		Night	No	Male	São Paulo	Brazil	White	Married	Incomplete elementary school	Chapter II Neoplasms	No	No	No	No	No	No	No	No	No	No	No	No	No	No	No	No	No	No	No		No	No	No	No	No	No	No	Minimal care	Alert	No	Dysphagia	12 fr	Outher (specify)	Gastric	X-ray examination only (X-ray)	No	Standard	Closed or continuous system
234	General Clinic		Afternoon	Yes	Male	São Paulo	Brazil	White	Married	Illiterate	Chapter X Diseases of the respiratory system	No	No	No	No	No	No	No	No	No	No	No	No	No	No	No	No	No	No	No		No	No	No	No	No	No	No	High-dependency care	Alert	No	Dysphagia	12 fr	Outher (specify)	Does not apply	Epigastric auscultation only	No	Standard	Closed or continuous system
235	General Clinic		Afternoon	Yes	Male	São Paulo	Brazil	Black	Married	Illiterate	Chapter XVIII Symptoms, signs and abnormal clinical and laboratory findings, not elsewhere classified	No	No	No	No	No	No	No	No	No	No	No	No	No	No	No	No	No	No	No		No	No	No	No	No	No	No	Semi-intensive care	Alert	No	Decreased sensation / decreased level of consciousness / decreased general condition	12 fr	Blind at the bedside	Does not apply	Epigastric auscultation and radiological examination (X-ray)	No	Standard	Closed or continuous system
236	General Clinic		Night	Yes	Female	São Paulo	Brazil	White	Widower	Incomplete elementary school	Chapter VI Diseases of the nervous system	No	No	No	No	No	No	No	No	No	No	No	No	No	No	No	No	No	No	No		No	No	No	No	No	No	No	Intermediate Care	Alert	No	Decreased sensation / decreased level of consciousness / decreased general condition	12 fr	Blind at the bedside	Does not apply	Epigastric auscultation and radiological examination (X-ray)	Yes	Standard	Closed or continuous system
237	General Clinic		Morning	Yes	Female	São Paulo	Brazil	White	Married	Complete college degree	Chapter IX Diseases of the circulatory system	No	No	No	No	No	No	No	No	No	No	No	No	No	No	No	No	No	No	No		No	No	No	No	No	No	No	High-dependency care	Alert	No	Dysphagia	12 fr	Outher (specify)	Does not apply	Epigastric auscultation only	No	Standard	Closed or continuous system
238	General Clinic		Afternoon	Yes	Male	São Paulo	Brazil	White	Divorced	Illiterate	Chapter X Diseases of the respiratory system	No	No	No	No	Yes	No	No	No	No	No	No	No	No	No	No	No	No	No	No		No	No	No	No	No	No	No	Intermediate Care	Confused	No	Dysphagia	12 fr	Blind at the bedside	Gastric	Epigastric auscultation and radiological examination (X-ray)	No	Standard	Closed or continuous system
239	General Clinic		Night	Yes	Female	São Paulo	Brazil	White	Widower	Illiterate	Chapter XIV Diseases of the genitourinary system	No	No	No	No	No	No	No	No	No	No	No	No	No	No	No	No	No	No	No	E870 Hiperosmolaridade e hipernatremia	Yes	No	No	No	No	No	No	Semi-intensive care	Alert	No	Decreased sensation / decreased level of consciousness / decreased general condition	12 fr	Outher (specify)	Does not apply	Does not apply	No	Standard	Closed or continuous system
240	General Clinic		Afternoon	Yes	Female	São Paulo	Brazil	White	Widower	Illiterate	Chapter XVIII Symptoms, signs and abnormal clinical and laboratory findings, not elsewhere classified	No	No	No	No	No	No	No	No	No	No	No	No	No	No	No	No	No	No	No		No	No	No	No	No	No	No	High-dependency care	Alert	No	Decreased sensation / decreased level of consciousness / decreased general condition	12 fr	Blind at the bedside	Gastric	Epigastric auscultation and radiological examination (X-ray)	No	Standard	Closed or continuous system
240	General Clinic		Afternoon	Yes	Female	São Paulo	Brazil	White	Widower	Illiterate	Chapter XVIII Symptoms, signs and abnormal clinical and laboratory findings, not elsewhere classified	No	No	No	No	No	No	No	No	No	No	No	No	No	No	No	No	No	No	No		No	No	No	No	No	No	No	High-dependency care	Alert	No	Decreased sensation / decreased level of consciousness / decreased general condition	12 fr	Blind at the bedside	Gastric	Epigastric auscultation and radiological examination (X-ray)	No	Standard	Closed or continuous system
241	General Clinic		Afternoon	Yes	Female	São Paulo	Brazil	White	Married	Incomplete elementary school	Chapter IX Diseases of the circulatory system	No	No	No	No	No	No	No	No	No	No	No	No	No	No	No	No	No	No	No		No	No	No	No	No	No	No	Intermediate Care	Alert	No	Dysphagia	12 fr	Blind at the bedside	Gastric	Epigastric auscultation and radiological examination (X-ray)	No	Other (specify)	Closed or continuous system
242	General Clinic		Night	Yes	Female	São Paulo	Brazil	Black	Widower	Incomplete elementary school	Chapter V Mental and behavioural disorders	No	No	No	No	No	No	No	Yes	No	No	No	No	No	No	No	No	No	No	No		No	No	No	No	No	No	No	High-dependency care	Alert	No	Dysphagia	12 fr	Outher (specify)	Does not apply	Epigastric auscultation only	No	Standard	Closed or continuous system
242	General Clinic		Night	Yes	Female	São Paulo	Brazil	Black	Widower	Incomplete elementary school	Chapter V Mental and behavioural disorders	No	No	No	No	No	No	No	Yes	No	No	No	No	No	No	No	No	No	No	No		No	No	No	No	No	No	No	High-dependency care	Alert	No	Dysphagia	12 fr	Outher (specify)	Does not apply	Epigastric auscultation only	No	Standard	Closed or continuous system
243	General Clinic		Afternoon	Yes	Female	São Paulo	Brazil	White	Widower	Illiterate	Chapter X Diseases of the respiratory system	No	No	No	No	No	No	No	No	No	No	No	No	No	No	No	No	No	No	No		No	No	No	No	No	No	No	High-dependency care	Alert	No	Dysphagia	12 fr	Blind at the bedside	Gastric	Epigastric auscultation and radiological examination (X-ray)	No	With fibers	Closed or continuous system
243	General Clinic		Afternoon	Yes	Female	São Paulo	Brazil	White	Widower	Illiterate	Chapter X Diseases of the respiratory system	No	No	No	No	No	No	No	No	No	No	No	No	No	No	No	No	No	No	No		No	No	No	No	No	No	No	High-dependency care	Alert	No	Dysphagia	12 fr	Blind at the bedside	Gastric	Epigastric auscultation and radiological examination (X-ray)	No	With fibers	Closed or continuous system
243	General Clinic		Afternoon	Yes	Female	São Paulo	Brazil	White	Widower	Illiterate	Chapter X Diseases of the respiratory system	No	No	No	No	No	No	No	No	No	No	No	No	No	No	No	No	No	No	No		No	No	No	No	No	No	No	High-dependency care	Alert	No	Dysphagia	12 fr	Blind at the bedside	Gastric	Epigastric auscultation and radiological examination (X-ray)	No	With fibers	Closed or continuous system
244	General Clinic		Morning	Yes	Male	São Paulo	Brazil	White	Single	Complete primary education	Chapter IX Diseases of the circulatory system	No	No	Yes	Yes	No	No	No	No	No	No	No	No	Yes	No	No	No	No	No	No	E784 OUTRAS HIPERLIPIDEMIAS	Yes	No	No	No	No	No	No	Minimal care	Alert	No	Dysphagia	12 fr	Outher (specify)	Gastric	Epigastric auscultation only	No	Standard	Closed or continuous system
244	General Clinic		Morning	Yes	Male	São Paulo	Brazil	White	Single	Complete primary education	Chapter IX Diseases of the circulatory system	No	No	Yes	Yes	No	No	No	No	No	No	No	No	Yes	No	No	No	No	No	No	E784 OUTRAS HIPERLIPIDEMIAS	Yes	No	No	No	No	No	No	Minimal care	Alert	No	Dysphagia	12 fr	Outher (specify)	Gastric	Epigastric auscultation only	No	Standard	Closed or continuous system
244	General Clinic		Morning	Yes	Male	São Paulo	Brazil	White	Single	Complete primary education	Chapter IX Diseases of the circulatory system	No	No	Yes	Yes	No	No	No	No	No	No	No	No	Yes	No	No	No	No	No	No	E784 OUTRAS HIPERLIPIDEMIAS	Yes	No	No	No	No	No	No	Minimal care	Alert	No	Dysphagia	12 fr	Outher (specify)	Gastric	Epigastric auscultation only	No	Standard	Closed or continuous system
244	General Clinic		Morning	Yes	Male	São Paulo	Brazil	White	Single	Complete primary education	Chapter IX Diseases of the circulatory system	No	No	Yes	Yes	No	No	No	No	No	No	No	No	Yes	No	No	No	No	No	No	E784 OUTRAS HIPERLIPIDEMIAS	Yes	No	No	No	No	No	No	Minimal care	Alert	No	Dysphagia	12 fr	Outher (specify)	Gastric	Epigastric auscultation only	No	Standard	Closed or continuous system
244	General Clinic		Morning	Yes	Male	São Paulo	Brazil	White	Single	Complete primary education	Chapter IX Diseases of the circulatory system	No	No	Yes	Yes	No	No	No	No	No	No	No	No	Yes	No	No	No	No	No	No	E784 OUTRAS HIPERLIPIDEMIAS	Yes	No	No	No	No	No	No	Minimal care	Alert	No	Dysphagia	12 fr	Outher (specify)	Gastric	Epigastric auscultation only	No	Standard	Closed or continuous system
244	General Clinic		Morning	Yes	Male	São Paulo	Brazil	White	Single	Complete primary education	Chapter IX Diseases of the circulatory system	No	No	Yes	Yes	No	No	No	No	No	No	No	No	Yes	No	No	No	No	No	No	E784 OUTRAS HIPERLIPIDEMIAS	Yes	No	No	No	No	No	No	Minimal care	Alert	No	Dysphagia	12 fr	Outher (specify)	Gastric	Epigastric auscultation only	No	Standard	Closed or continuous system
245	General Clinic		Afternoon	Yes	Male	São Paulo	Brazil	Black	Single	Incomplete elementary school	Chapter II Neoplasms	No	No	No	No	No	No	No	No	No	No	No	No	No	No	No	No	No	No	No	R13 DISFAGIA	Yes	No	No	No	No	No	No	Minimal care	Alert	No	Dysphagia	12 fr	Blind at the bedside	Gastric	Epigastric auscultation and radiological examination (X-ray)	No	Standard	Closed or continuous system
246	General Clinic		Afternoon	Yes	Female	São Paulo	Brazil	White	Widower	Complete primary education	Chapter X Diseases of the respiratory system	No	No	No	No	No	No	No	No	No	No	No	No	No	No	No	No	No	No	No		No	No	No	No	No	No	No	Intermediate Care	Alert	No	Dysphagia	12 fr	Outher (specify)	Gastric	Does not apply	No	Standard	Closed or continuous system
246	General Clinic		Afternoon	Yes	Female	São Paulo	Brazil	White	Widower	Complete primary education	Chapter X Diseases of the respiratory system	No	No	No	No	No	No	No	No	No	No	No	No	No	No	No	No	No	No	No		No	No	No	No	No	No	No	Intermediate Care	Alert	No	Dysphagia	12 fr	Outher (specify)	Gastric	Does not apply	No	Standard	Closed or continuous system
246	General Clinic		Afternoon	Yes	Female	São Paulo	Brazil	White	Widower	Complete primary education	Chapter X Diseases of the respiratory system	No	No	No	No	No	No	No	No	No	No	No	No	No	No	No	No	No	No	No		No	No	No	No	No	No	No	Intermediate Care	Alert	No	Dysphagia	12 fr	Outher (specify)	Gastric	Does not apply	No	Standard	Closed or continuous system
247	General Clinic		Afternoon	Yes	Female	São Paulo	Brazil	White	Widower	Incomplete elementary school	Chapter X Diseases of the respiratory system	No	No	No	No	No	No	No	No	No	No	No	No	No	No	No	No	No	No	No		No	No	No	No	No	No	No	Intermediate Care	Pain response	No	Dysphagia	12 fr	Does not apply	Does not apply	Does not apply	No	Standard	Closed or continuous system
248	General Clinic		Afternoon	Yes	Female	São Paulo	Brazil	White	Widower	Incomplete elementary school	Chapter IX Diseases of the circulatory system	No	No	No	No	No	No	No	No	No	No	No	No	No	No	No	No	No	No	No		No	No	No	No	No	No	No	Intermediate Care	Alert	No	Dysphagia	8 fr	Outher (specify)	Does not apply	Epigastric auscultation only	No	Standard	Closed or continuous system
249	General Clinic		Night	Yes	Male	São Paulo	Brazil	White	Married	Incomplete elementary school	Chapter V Mental and behavioural disorders	No	No	No	No	No	No	No	No	No	No	No	No	No	No	No	No	No	No	No		No	No	No	No	No	No	No	Intermediate Care	Confused	No	Inappetence / low oral acceptance	12 fr	Blind at the bedside	Gastric	Epigastric auscultation and radiological examination (X-ray)	Yes	Standard	Closed or continuous system
250	General Clinic		Night	Yes	Female	São Paulo	Brazil	White	Widower	Illiterate	Chapter X Diseases of the respiratory system	No	No	No	No	No	No	No	No	No	No	No	No	No	No	No	No	No	No	No		No	No	No	No	No	No	No	Intermediate Care	Alert	No	Dysphagia	12 fr	Does not apply	Does not apply	Does not apply	Yes	Does not apply	Does not apply
251	General Clinic		Afternoon	Yes	Male	São Paulo	Brazil	White	Married	Incomplete elementary school	Chapter IX Diseases of the circulatory system	No	No	No	No	No	No	No	No	No	No	No	No	No	No	No	No	No	No	No		No	No	No	No	No	No	No	Minimal care	Confused	No	Dysphagia	12 fr	Blind at the bedside	Gastric	Epigastric auscultation and radiological examination (X-ray)	No	Standard	Closed or continuous system
252	Neurology		Afternoon	Yes	Male	São Paulo	Brazil	White	Married	Incomplete elementary school	Chapter IX Diseases of the circulatory system	No	No	No	No	No	No	No	No	No	No	No	No	No	No	No	No	No	No	No		No	No	No	No	No	No	No	Intermediate Care	Alert	No	Dysphagia	12 fr	Does not apply	Does not apply	Does not apply	No	Standard	Closed or continuous system
252	Neurology		Afternoon	Yes	Male	São Paulo	Brazil	White	Married	Incomplete elementary school	Chapter IX Diseases of the circulatory system	No	No	No	No	No	No	No	No	No	No	No	No	No	No	No	No	No	No	No		No	No	No	No	No	No	No	Intermediate Care	Alert	No	Dysphagia	12 fr	Does not apply	Does not apply	Does not apply	No	Standard	Closed or continuous system
253	General Clinic		Night	Yes	Male	São Paulo	Brazil	NR/NS	Other (specify)		Chapter IX Diseases of the circulatory system	No	No	Yes	No	No	No	No	No	No	No	No	No	No	No	No	No	No	No	No		No	No	No	No	No	No	No	Intermediate Care	Confused	No	Other (specify)	12 fr	Does not apply	Does not apply	Does not apply	No	Standard	Closed or continuous system
254	General Clinic		Night	Yes	Male	São Paulo	Brazil	White	Married	Incomplete elementary school	Chapter IV Endocrine, nutritional and metabolic diseases	No	No	Yes	No	No	No	No	No	No	Yes	No	No	No	No	No	No	No	No	No		No	No	No	No	No	No	No	High-dependency care	Confused	No	Decreased sensation / decreased level of consciousness / decreased general condition	12 fr	Blind at the bedside	Gastric	Epigastric auscultation and radiological examination (X-ray)	No	Standard	Closed or continuous system
255	General Clinic		Afternoon	Yes	Male	São Paulo	Brazil	White	Married	Complete high school	Chapter X Diseases of the respiratory system	No	No	No	No	No	No	No	No	No	No	No	No	No	No	No	No	No	No	No		No	No	No	No	No	No	No	Intermediate Care	Alert	No	Dysphagia	12 fr	Does not apply	Does not apply	Does not apply	No	Standard	Closed or continuous system
255	General Clinic		Afternoon	Yes	Male	São Paulo	Brazil	White	Married	Complete high school	Chapter X Diseases of the respiratory system	No	No	No	No	No	No	No	No	No	No	No	No	No	No	No	No	No	No	No		No	No	No	No	No	No	No	Intermediate Care	Alert	No	Dysphagia	12 fr	Does not apply	Does not apply	Does not apply	No	Standard	Closed or continuous system
256	Neurology		Morning	Yes	Female	São Paulo	Brazil	White	Married	Complete college degree	Chapter IX Diseases of the circulatory system	No	No	No	Yes	No	No	No	No	No	No	No	No	Yes	No	No	No	No	No	No		No	No	No	No	No	No	No	Intermediate Care	Alert	No	Dysphagia		Does not apply	Does not apply	Does not apply	No	Specialized	Closed or continuous system
256	Neurology		Morning	Yes	Female	São Paulo	Brazil	White	Married	Complete college degree	Chapter IX Diseases of the circulatory system	No	No	No	Yes	No	No	No	No	No	No	No	No	Yes	No	No	No	No	No	No		No	No	No	No	No	No	No	Intermediate Care	Alert	No	Dysphagia		Does not apply	Does not apply	Does not apply	No	Specialized	Closed or continuous system
257	General Clinic		Morning	Yes	Female	São Paulo	Brazil	White	Widower	Incomplete elementary school	Chapter X Diseases of the respiratory system	No	No	No	No	No	No	No	No	No	No	No	No	No	No	No	No	No	No	No	Z515 Cuidado Paliativo	Yes	No	No	No	No	No	No	High-dependency care	Confused	No	Inappetence / low oral acceptance	12 fr	Does not apply	Does not apply	Does not apply	No	Standard
258	General Clinic		Night	Yes	Female	São Paulo	Brazil	White	Divorced	Illiterate	Chapter IX Diseases of the circulatory system	No	No	No	Yes	No	No	No	No	No	No	No	No	No	No	No	No	No	No	No		No	No	No	No	No	No	No	Intermediate Care	Alert	No	Dysphagia	12 fr	Does not apply	Does not apply	Does not apply	No	Standard	Closed or continuous system
258	General Clinic		Night	Yes	Female	São Paulo	Brazil	White	Divorced	Illiterate	Chapter IX Diseases of the circulatory system	No	No	No	Yes	No	No	No	No	No	No	No	No	No	No	No	No	No	No	No		No	No	No	No	No	No	No	Intermediate Care	Alert	No	Dysphagia	12 fr	Does not apply	Does not apply	Does not apply	No	Standard	Closed or continuous system
258	General Clinic		Night	Yes	Female	São Paulo	Brazil	White	Divorced	Illiterate	Chapter IX Diseases of the circulatory system	No	No	No	Yes	No	No	No	No	No	No	No	No	No	No	No	No	No	No	No		No	No	No	No	No	No	No	Intermediate Care	Alert	No	Dysphagia	12 fr	Does not apply	Does not apply	Does not apply	No	Standard	Closed or continuous system
259	General Clinic		Night	Yes	Female	São Paulo	Brazil	White	Married	Incomplete elementary school	Chapter X Diseases of the respiratory system	No	No	No	No	Yes	No	No	No	No	No	No	No	No	No	No	No	No	No	No		No	No	No	No	No	No	No	High-dependency care	Pain response	No	Decreased sensation / decreased level of consciousness / decreased general condition	12 fr	Does not apply	Does not apply	Does not apply	No	Specialized	Closed or continuous system
260	General Clinic		Night	Yes	Male	São Paulo	Brazil	NR/NS	Single	Incomplete elementary school	Chapter X Diseases of the respiratory system	No	No	No	No	No	No	No	No	No	No	No	No	No	No	No	No	No	No	No		No	No	No	No	No	No	No	High-dependency care	Pain response	Yes	Dysphagia	12 fr	Does not apply	Does not apply	Does not apply	No	Standard	Closed or continuous system
261	General Clinic		Afternoon	Yes	Male	São Paulo	Brazil	White	Married	Incomplete elementary school	Chapter I Certain infectious and parasitic diseases	No	No	No	No	No	No	No	No	No	No	No	No	No	No	No	No	No	No	No		No	No	No	No	No	No	No	Intermediate Care	Alert	No	Dysphagia	12 fr	Does not apply	Does not apply	Does not apply	No	Specialized	Closed or continuous system
261	General Clinic		Afternoon	Yes	Male	São Paulo	Brazil	White	Married	Incomplete elementary school	Chapter I Certain infectious and parasitic diseases	No	No	No	No	No	No	No	No	No	No	No	No	No	No	No	No	No	No	No		No	No	No	No	No	No	No	Intermediate Care	Alert	No	Dysphagia	12 fr	Does not apply	Does not apply	Does not apply	No	Specialized	Closed or continuous system
261	General Clinic		Afternoon	Yes	Male	São Paulo	Brazil	White	Married	Incomplete elementary school	Chapter I Certain infectious and parasitic diseases	No	No	No	No	No	No	No	No	No	No	No	No	No	No	No	No	No	No	No		No	No	No	No	No	No	No	Intermediate Care	Alert	No	Dysphagia	12 fr	Does not apply	Does not apply	Does not apply	No	Specialized	Closed or continuous system
261	General Clinic		Afternoon	Yes	Male	São Paulo	Brazil	White	Married	Incomplete elementary school	Chapter I Certain infectious and parasitic diseases	No	No	No	No	No	No	No	No	No	No	No	No	No	No	No	No	No	No	No		No	No	No	No	No	No	No	Intermediate Care	Alert	No	Dysphagia	12 fr	Does not apply	Does not apply	Does not apply	No	Specialized	Closed or continuous system
262	General Clinic		Afternoon	Yes	Female	São Paulo	Brazil	White	Divorced	Incomplete elementary school	Chapter XII Diseases of the skin and subcutaneous tissue	No	No	Yes	No	Yes	No	No	No	No	No	No	No	Yes	No	No	No	No	No	No		No	No	No	No	No	No	No	Intermediate Care	Confused	No	Dysphagia	12 fr	Does not apply	Gastric	Does not apply	No	Standard	Closed or continuous system
262	General Clinic		Afternoon	Yes	Female	São Paulo	Brazil	White	Divorced	Incomplete elementary school	Chapter XII Diseases of the skin and subcutaneous tissue	No	No	Yes	No	Yes	No	No	No	No	No	No	No	Yes	No	No	No	No	No	No		No	No	No	No	No	No	No	Intermediate Care	Confused	No	Dysphagia	12 fr	Does not apply	Gastric	Does not apply	No	Standard	Closed or continuous system
263	General Clinic		Morning	Yes	Male	São Paulo	Brazil	Black	Married	Incomplete elementary school	Chapter IX Diseases of the circulatory system	No	No	No	Yes	No	No	No	No	No	No	No	No	No	No	No	No	No	No	No		No	No	No	No	No	No	No	High-dependency care	Alert	No	Dysphagia	12 fr	Does not apply	Gastric	Does not apply	No	Standard	Closed or continuous system
264	General Clinic		Night	Yes	Female	São Paulo	Brazil	White	Widower	Incomplete elementary school	Chapter X Diseases of the respiratory system	No	No	No	No	No	No	No	Yes	No	No	No	No	No	No	No	No	No	No	No	Z515 Cuidado Paliativo; L984 Ulcera cronica pele	Yes	Yes	No	No	No	No	No	Intermediate Care	Pain response	No	Decreased sensation / decreased level of consciousness / decreased general condition	12 fr	Does not apply	Gastric	Does not apply	No	With fibers	Closed or continuous system
264	General Clinic		Night	Yes	Female	São Paulo	Brazil	White	Widower	Incomplete elementary school	Chapter X Diseases of the respiratory system	No	No	No	No	No	No	No	Yes	No	No	No	No	No	No	No	No	No	No	No	Z515 Cuidado Paliativo; L984 Ulcera cronica pele	Yes	Yes	No	No	No	No	No	Intermediate Care	Pain response	No	Decreased sensation / decreased level of consciousness / decreased general condition	12 fr	Does not apply	Gastric	Does not apply	No	With fibers	Closed or continuous system
265	General Clinic		Night	Yes	Male	São Paulo	Brazil	Black	Single	Complete primary education	Chapter XII Diseases of the skin and subcutaneous tissue	No	No	No	No	No	No	No	No	No	No	No	No	No	No	No	No	No	No	No		No	No	No	No	No	No	No	Intermediate Care	Alert	No	Dysphagia	12 fr	Does not apply	Gastric	Does not apply	No	Standard	Closed or continuous system
266	General Clinic		Morning	Yes	Male	São Paulo	Brazil	White	Divorced	Incomplete elementary school	Chapter IX Diseases of the circulatory system	No	No	No	Yes	No	No	No	No	No	No	No	No	No	No	No	No	No	No	No		No	No	No	No	No	No	No	High-dependency care	Alert	No	Dysphagia	12 fr	Does not apply	Does not apply	Does not apply	No	Standard	Closed or continuous system
266	General Clinic		Morning	Yes	Male	São Paulo	Brazil	White	Divorced	Incomplete elementary school	Chapter IX Diseases of the circulatory system	No	No	No	Yes	No	No	No	No	No	No	No	No	No	No	No	No	No	No	No		No	No	No	No	No	No	No	High-dependency care	Alert	No	Dysphagia	12 fr	Does not apply	Does not apply	Does not apply	No	Standard	Closed or continuous system
266	General Clinic		Morning	Yes	Male	São Paulo	Brazil	White	Divorced	Incomplete elementary school	Chapter IX Diseases of the circulatory system	No	No	No	Yes	No	No	No	No	No	No	No	No	No	No	No	No	No	No	No		No	No	No	No	No	No	No	High-dependency care	Alert	No	Dysphagia	12 fr	Does not apply	Does not apply	Does not apply	No	Standard	Closed or continuous system
266	General Clinic		Morning	Yes	Male	São Paulo	Brazil	White	Divorced	Incomplete elementary school	Chapter IX Diseases of the circulatory system	No	No	No	Yes	No	No	No	No	No	No	No	No	No	No	No	No	No	No	No		No	No	No	No	No	No	No	High-dependency care	Alert	No	Dysphagia	12 fr	Does not apply	Does not apply	Does not apply	No	Standard	Closed or continuous system
267	General Clinic		Night	Yes	Male	São Paulo	Brazil	White	Single	Incomplete elementary school	Chapter VI Diseases of the nervous system	No	No	No	No	No	No	No	No	No	No	No	No	No	No	No	No	No	No	No		No	No	No	No	No	No	No	High-dependency care	Alert	Yes	Dysphagia	12 fr	Does not apply	Gastric	Does not apply	No	Standard	Closed or continuous system
267	General Clinic		Night	Yes	Male	São Paulo	Brazil	White	Single	Incomplete elementary school	Chapter VI Diseases of the nervous system	No	No	No	No	No	No	No	No	No	No	No	No	No	No	No	No	No	No	No		No	No	No	No	No	No	No	High-dependency care	Alert	Yes	Dysphagia	12 fr	Does not apply	Gastric	Does not apply	No	Standard	Closed or continuous system
267	General Clinic		Night	Yes	Male	São Paulo	Brazil	White	Single	Incomplete elementary school	Chapter VI Diseases of the nervous system	No	No	No	No	No	No	No	No	No	No	No	No	No	No	No	No	No	No	No		No	No	No	No	No	No	No	High-dependency care	Alert	Yes	Dysphagia	12 fr	Does not apply	Gastric	Does not apply	No	Standard	Closed or continuous system
268	General Clinic		Night	Yes	Female	São Paulo	Brazil	White	Divorced	Incomplete elementary school	Chapter IX Diseases of the circulatory system	No	No	No	Yes	No	No	No	No	No	No	No	No	No	No	No	No	No	No	No	J189 Pneumonia	Yes	No	No	No	No	No	No	Intermediate Care	Alert	No	Dysphagia	8 fr	Does not apply	Gastric	Does not apply	No	Standard	Closed or continuous system
269	General Clinic		Night	Yes	Female	São Paulo	Brazil	White	Widower	Incomplete elementary school	Chapter X Diseases of the respiratory system	No	No	Yes	No	No	No	No	No	No	No	No	No	No	No	No	No	No	No	No		No	No	No	No	No	No	No	Semi-intensive care	Alert	No	Dysphagia	12 fr	Does not apply	Does not apply	Does not apply	No	Standard	Closed or continuous system
270	General Clinic		Afternoon	Yes	Female	São Paulo	Brazil	White	Divorced	Incomplete elementary school	Chapter X Diseases of the respiratory system	No	No	No	No	No	No	No	No	No	No	No	No	No	No	No	No	No	No	No		No	No	No	No	No	No	No	Minimal care	Alert	Yes	Dysphagia	12 fr	Does not apply	Does not apply	Does not apply	No	Standard	Closed or continuous system
271	General Clinic		Morning	Yes	Female	São Paulo	Brazil	White	Married	Complete primary education	Chapter IX Diseases of the circulatory system	No	No	No	Yes	No	No	No	No	No	No	No	No	No	No	No	No	No	No	No		No	No	No	No	No	No	No	High-dependency care	Alert	No	Dysphagia	8 fr	Blind at the bedside	Does not apply	Does not apply	No	Standard	Closed or continuous system
272	General Clinic		Morning	No	Male	São Paulo	Brazil	White	Married	Illiterate	Chapter II Neoplasms	No	No	No	No	No	No	No	No	No	No	No	No	No	No	No	No	No	Yes	No		No	No	No	No	No	No	No	Intermediate Care	Alert	No	Dysphagia	12 fr	Blind at the bedside	Gastric	Epigastric auscultation and radiological examination (X-ray)	No	Does not apply	Does not apply
273	General Clinic		Afternoon	Yes	Male	São Paulo	Brazil	White	Divorced	Illiterate	Chapter IV Endocrine, nutritional and metabolic diseases	No	No	Yes	Yes	No	No	No	No	No	Yes	No	No	No	No	No	No	No	No	No		No	No	No	No	No	No	No	High-dependency care	Alert	No	Dysphagia	12 fr	Does not apply	Gastric	Does not apply	No	Specialized	Closed or continuous system
274	General Clinic		Night	Yes	Male	São Paulo	Brazil	White	Married	Complete primary education	Chapter X Diseases of the respiratory system	No	No	No	No	Yes	No	No	No	No	No	No	No	No	No	No	No	No	No	No		No	No	No	No	No	No	No	Semi-intensive care	Alert	No	Decreased sensation / decreased level of consciousness / decreased general condition	12 fr	Does not apply	Does not apply	Does not apply	No	Standard	Closed or continuous system
274	General Clinic		Night	Yes	Male	São Paulo	Brazil	White	Married	Complete primary education	Chapter X Diseases of the respiratory system	No	No	No	No	Yes	No	No	No	No	No	No	No	No	No	No	No	No	No	No		No	No	No	No	No	No	No	Semi-intensive care	Alert	No	Decreased sensation / decreased level of consciousness / decreased general condition	12 fr	Does not apply	Does not apply	Does not apply	No	Standard	Closed or continuous system
275	General Clinic		Afternoon	Yes	Male	São Paulo	Brazil	White	Married	Illiterate	Chapter IV Endocrine, nutritional and metabolic diseases	No	No	No	No	Yes	No	No	No	No	No	No	No	No	No	No	No	No	No	No		No	No	No	No	No	No	No	Semi-intensive care	Alert	No	Dysphagia	12 fr	Does not apply	Gastric	Does not apply	Yes	Specialized	Closed or continuous system
275	General Clinic		Afternoon	Yes	Male	São Paulo	Brazil	White	Married	Illiterate	Chapter IV Endocrine, nutritional and metabolic diseases	No	No	No	No	Yes	No	No	No	No	No	No	No	No	No	No	No	No	No	No		No	No	No	No	No	No	No	Semi-intensive care	Alert	No	Dysphagia	12 fr	Does not apply	Gastric	Does not apply	Yes	Specialized	Closed or continuous system
275	General Clinic		Afternoon	Yes	Male	São Paulo	Brazil	White	Married	Illiterate	Chapter IV Endocrine, nutritional and metabolic diseases	No	No	No	No	Yes	No	No	No	No	No	No	No	No	No	No	No	No	No	No		No	No	No	No	No	No	No	Semi-intensive care	Alert	No	Dysphagia	12 fr	Does not apply	Gastric	Does not apply	Yes	Specialized	Closed or continuous system
276	General Clinic		Night	Yes	Male	São Paulo	Brazil	White	Married	Complete primary education	Chapter IX Diseases of the circulatory system	No	No	Yes	Yes	No	No	No	No	No	Yes	No	No	No	No	No	No	No	No	No		No	No	No	No	No	No	No	Intermediate Care	Alert	No	Dysphagia	8 fr	Does not apply	Does not apply	Does not apply	No	Standard	Closed or continuous system
276	General Clinic		Night	Yes	Male	São Paulo	Brazil	White	Married	Complete primary education	Chapter IX Diseases of the circulatory system	No	No	Yes	Yes	No	No	No	No	No	Yes	No	No	No	No	No	No	No	No	No		No	No	No	No	No	No	No	Intermediate Care	Alert	No	Dysphagia	8 fr	Does not apply	Does not apply	Does not apply	No	Standard	Closed or continuous system
277	General Clinic		Night	Yes	Female	São Paulo	Brazil	White	Widower	Illiterate	Chapter V Mental and behavioural disorders	No	No	No	No	Yes	No	No	No	No	No	No	No	No	No	No	No	No	No	No		No	No	No	No	No	No	No	High-dependency care	Alert	No	Decreased sensation / decreased level of consciousness / decreased general condition	12 fr	Blind at the bedside	Gastric	Epigastric auscultation and radiological examination (X-ray)	No	Standard	Closed or continuous system
277	General Clinic		Night	Yes	Female	São Paulo	Brazil	White	Widower	Illiterate	Chapter V Mental and behavioural disorders	No	No	No	No	Yes	No	No	No	No	No	No	No	No	No	No	No	No	No	No		No	No	No	No	No	No	No	High-dependency care	Alert	No	Decreased sensation / decreased level of consciousness / decreased general condition	12 fr	Blind at the bedside	Gastric	Epigastric auscultation and radiological examination (X-ray)	No	Standard	Closed or continuous system
278	General Clinic		Night	Yes	Female	São Paulo	Brazil	White	Divorced	Incomplete high school	Chapter IX Diseases of the circulatory system	No	No	No	No	No	No	No	No	No	No	No	No	No	No	No	No	No	No	No		No	No	No	No	No	No	No	Semi-intensive care	Pain response	Yes	Dysphagia	12 fr	Does not apply	Does not apply	Does not apply	No	Standard	Closed or continuous system
279	General Clinic		Night	Yes	Male	São Paulo	Brazil	White	Married	Incomplete elementary school	Chapter IX Diseases of the circulatory system	No	No	No	Yes	No	No	No	No	No	No	No	No	No	No	No	No	No	No	No		No	No	No	No	No	No	No	Semi-intensive care	Alert	No	Dysphagia		Does not apply	Gastric	Does not apply	No	Standard	Closed or continuous system
280	General Clinic		Afternoon	No	Male	São Paulo	Brazil	Black	Divorced	Incomplete elementary school	Chapter XIII Diseases of the musculoskeletal system and connective tissue	No	No	No	No	No	No	No	No	No	No	No	No	No	No	No	No	No	No	No		No	No	No	No	No	No	No	Semi-intensive care	Alert	No	Dysphagia	12 fr	Blind at the bedside	Gastric	Epigastric auscultation and radiological examination (X-ray)	No	Does not apply	Does not apply
281	General Clinic		Afternoon	Yes	Female	São Paulo	Brazil	White	Married	Incomplete elementary school	Chapter IX Diseases of the circulatory system	No	No	Yes	Yes	No	No	No	No	No	No	No	No	No	No	No	No	No	No	No		No	No	No	No	No	No	No	Intermediate Care	Alert	No	Dysphagia	8 fr	Does not apply	Does not apply	Does not apply	No	Specialized	Closed or continuous system
282	General Clinic		Afternoon	No	Male	São Paulo	Brazil	White	Married	Complete high school	Chapter IX Diseases of the circulatory system	No	No	No	Yes	Yes	No	No	No	No	Yes	No	No	No	No	No	No	No	No	No		No	No	No	No	No	No	No	Does not apply	Confused	No	Dysphagia	12 fr	Does not apply	Gastric	Epigastric auscultation, aspiration of gastric contents and radiological examination (X-ray)	No	Standard	Open or intermittent system
283	General Clinic		Afternoon	Yes	Male	São Paulo	Brazil	White	Widower	Incomplete elementary school	Chapter IX Diseases of the circulatory system	No	No	No	No	No	No	No	No	No	Yes	No	No	No	No	No	No	No	No	No	Gota	Yes	No	No	No	No	No	No	High-dependency care	Pain response	No	Dysphagia	12 fr	Does not apply	Does not apply	Does not apply	No	Standard	Open or intermittent system
284	Other (specify)	Surgery	Night	Yes	Female	São Paulo	Brazil	Brown	Widower	Complete primary education	Chapter IX Diseases of the circulatory system	No	No	Yes	Yes	No	No	No	No	No	Yes	No	No	No	No	No	No	No	No	No		No	No	No	No	No	No	No	Semi-intensive care	Confused	No	Decreased sensation / decreased level of consciousness / decreased general condition	12 fr	Blind at the bedside	Enteric (duodenal / jejunal)	X-ray examination only (X-ray)	No	Specialized	Open or intermittent system
285	General Clinic		Afternoon	No	Male	São Paulo	Brazil	White	Married	Complete primary education	Chapter IX Diseases of the circulatory system	No	No	Yes	No	No	No	No	No	No	No	No	No	No	No	No	No	No	No	No		No	No	No	No	No	No	No	Does not apply	Alert	No	Dysphagia	12 fr	Blind at the bedside	Enteric (duodenal / jejunal)	Epigastric auscultation, aspiration of gastric contents and radiological examination (X-ray)	No	Standard	Open or intermittent system
286	General Clinic		Afternoon	Yes	Female	São Paulo	Brazil	Brown	Married	Illiterate	Chapter IX Diseases of the circulatory system	No	No	Yes	Yes	No	No	No	No	No	Yes	No	No	No	No	No	No	No	No	No		No	No	No	No	No	No	No	Intermediate Care	Alert	No	Dysphagia	12 fr	Blind at the bedside	Enteric (duodenal / jejunal)	X-ray examination only (X-ray)	No	Specialized	Open or intermittent system
287	General Clinic		Afternoon	Yes	Female	São Paulo	Brazil	White	Married	Can read and write	Chapter IX Diseases of the circulatory system	No	No	Yes	No	Yes	No	No	No	No	No	No	No	No	No	No	No	No	No	No		No	No	No	No	No	No	No	High-dependency care	Alert	No	Dysphagia	12 fr	Does not apply	Does not apply	Does not apply	No	Standard	Open or intermittent system
288	General Clinic		Night	Yes	Female	São Paulo	Brazil	Brown	Single	Illiterate	Chapter IX Diseases of the circulatory system	No	No	Yes	Yes	No	No	No	No	No	Yes	No	No	No	No	No	No	No	No	No	Hipotireoidismo	Yes	No	No	No	No	No	No	Semi-intensive care	Unconscious	No	Dysphagia	12 fr	Blind at the bedside	Enteric (duodenal / jejunal)	X-ray examination only (X-ray)	No	Standard	Closed or continuous system
289	General Clinic		Afternoon	Yes	Female	São Paulo	Brazil	White	Married	Can read and write	Chapter XVII Congenital malformations, deformations and chromosomal abnormalities	No	No	Yes	Yes	No	No	No	No	No	Yes	No	No	No	No	No	No	No	No	No		No	No	No	No	No	No	No	Semi-intensive care	Confused	No	Dysphagia	12 fr	Does not apply	Does not apply	Does not apply	No	Standard	Open or intermittent system
290	General Clinic		Night	Yes	Male	São Paulo	Brazil	White	Married	Complete primary education	Chapter IX Diseases of the circulatory system	No	No	Yes	Yes	No	No	No	No	No	No	No	Yes	No	No	No	No	No	No	No		No	No	No	No	No	No	No	Semi-intensive care	Confused	No	Inappetence / low oral acceptance	12 fr	Blind at the bedside	Enteric (duodenal / jejunal)	Epigastric auscultation, aspiration of gastric contents and radiological examination (X-ray)	No	Specialized	Open or intermittent system
291	General Clinic		Afternoon	Yes	Female	São Paulo	Brazil	White	Married	Complete primary education	Chapter IX Diseases of the circulatory system	No	No	Yes	No	No	No	No	No	No	Yes	No	No	No	No	No	No	No	No	No		No	No	No	No	No	No	No	Intensive Care	Pain response	No	Decreased sensation / decreased level of consciousness / decreased general condition	12 fr	Does not apply	Does not apply	Does not apply	No	Specialized	Open or intermittent system
292	Neurology		Afternoon	Yes	Male	São Paulo	Brazil	White	Married	Complete primary education	Chapter XVIII Symptoms, signs and abnormal clinical and laboratory findings, not elsewhere classified	No	No	Yes	Yes	No	No	No	No	No	Yes	No	No	No	No	No	No	No	No	No		No	No	No	No	No	No	No	Semi-intensive care	Alert	No	Decreased sensation / decreased level of consciousness / decreased general condition	12 fr	Blind at the bedside	Enteric (duodenal / jejunal)	X-ray examination only (X-ray)	No	Specialized	Closed or continuous system
293	General Clinic		Afternoon	No	Male	São Paulo	Brazil	White	Single	Complete primary education	Chapter IX Diseases of the circulatory system	No	No	No	No	No	No	No	No	No	No	No	No	No	No	No	No	No	No	No	Epilepsia	Yes	No	No	No	No	No	No	Does not apply	Confused	No	Dysphagia	12 fr	Blind at the bedside	Enteric (duodenal / jejunal)	Epigastric auscultation, aspiration of gastric contents and radiological examination (X-ray)	No	Other (specify)	Open or intermittent system
294	General Clinic		Night	Yes	Male	São Paulo	Brazil	White	Married	Can read and write	Chapter IX Diseases of the circulatory system	No	No	No	Yes	No	No	No	No	No	Yes	No	No	No	No	No	No	No	No	No	Pneumonia aspirativa; Hiperplasia prostática benigna	Yes	Yes	No	No	No	No	No	High-dependency care	Alert	No	Dysphagia	12 fr	Blind at the bedside	Enteric (duodenal / jejunal)	X-ray examination only (X-ray)	No	Specialized	Open or intermittent system
294	General Clinic		Night	Yes	Male	São Paulo	Brazil	White	Married	Can read and write	Chapter IX Diseases of the circulatory system	No	No	No	Yes	No	No	No	No	No	Yes	No	No	No	No	No	No	No	No	No	Pneumonia aspirativa; Hiperplasia prostática benigna	Yes	Yes	No	No	No	No	No	High-dependency care	Alert	No	Dysphagia	12 fr	Blind at the bedside	Enteric (duodenal / jejunal)	X-ray examination only (X-ray)	No	Specialized	Open or intermittent system
295	General Clinic		Night	Yes	Male	São Paulo	Brazil	Brown	Single	Incomplete high school	Chapter IX Diseases of the circulatory system	No	No	Yes	No	No	No	No	No	No	No	No	No	No	No	No	No	No	No	No		No	No	No	No	No	No	No	Intensive Care	Pain response	Yes	Decreased sensation / decreased level of consciousness / decreased general condition	12 fr	Does not apply	Does not apply	Does not apply	No	Other (specify)	Open or intermittent system
295	General Clinic		Night	Yes	Male	São Paulo	Brazil	Brown	Single	Incomplete high school	Chapter IX Diseases of the circulatory system	No	No	Yes	No	No	No	No	No	No	No	No	No	No	No	No	No	No	No	No		No	No	No	No	No	No	No	Intensive Care	Pain response	Yes	Decreased sensation / decreased level of consciousness / decreased general condition	12 fr	Does not apply	Does not apply	Does not apply	No	Other (specify)	Open or intermittent system
296	Other (specify)	Surgery	Afternoon	Yes	Female	São Paulo	Brazil	Brown	Divorced	Complete primary education	Chapter XIX Injury, poisoning and certain other consequences of external causes	No	No	No	No	No	No	No	No	No	No	No	No	No	No	No	No	No	No	No	Doença de Chagas; Transtorno depressivo maior	Yes	Yes	No	No	No	No	No	Semi-intensive care	Alert	Yes	Malnutrition	12 fr	Blind at the bedside	Enteric (duodenal / jejunal)	Epigastric auscultation, aspiration of gastric contents and radiological examination (X-ray)	No	Other (specify)	Open or intermittent system
297	General Clinic		Afternoon	Yes	Male	São Paulo	Brazil	White	Married	Complete primary education	Chapter V Mental and behavioural disorders	No	No	No	No	No	No	No	No	No	No	No	Yes	No	No	No	No	No	No	No	Lesão estrutural em SNC, Pneumonia aspirativa	Yes	Yes	No	No	No	No	No	High-dependency care	Alert	No	Decreased sensation / decreased level of consciousness / decreased general condition	12 fr	Does not apply	Does not apply	Does not apply	No	Other (specify)	Open or intermittent system
298	General Clinic		Afternoon	Yes	Female	São Paulo	Brazil	Brown	Single	Complete primary education	Chapter IX Diseases of the circulatory system	No	No	Yes	No	No	No	No	No	No	Yes	No	No	No	No	No	No	No	No	No	Hipotireoidismo	Yes	No	No	No	No	No	No	High-dependency care	Alert	No	Decreased sensation / decreased level of consciousness / decreased general condition	12 fr	Blind at the bedside	Enteric (duodenal / jejunal)	X-ray examination only (X-ray)	No	Other (specify)	Open or intermittent system
299	General Clinic		Afternoon	Yes	Male	São Paulo	Brazil	White	Married	Complete primary education	Chapter XIX Injury, poisoning and certain other consequences of external causes	No	No	No	No	No	No	No	No	No	No	No	No	No	No	No	No	No	No	No		No	No	No	No	No	No	No	High-dependency care	Confused	No	Dysphagia	12 fr	Does not apply	Does not apply	Does not apply	No	Other (specify)	Open or intermittent system
300	General Clinic		Afternoon	Yes	Male	São Paulo	Brazil	White	Married	Complete primary education	Chapter IX Diseases of the circulatory system	Yes	No	Yes	Yes	No	No	No	No	No	No	No	No	No	No	No	No	No	No	No		No	No	No	No	No	No	No	High-dependency care	Alert	No	Dysphagia	12 fr	Blind at the bedside	Enteric (duodenal / jejunal)	X-ray examination only (X-ray)	No	With fibers	Closed or continuous system
300	General Clinic		Afternoon	Yes	Male	São Paulo	Brazil	White	Married	Complete primary education	Chapter IX Diseases of the circulatory system	Yes	No	Yes	Yes	No	No	No	No	No	No	No	No	No	No	No	No	No	No	No		No	No	No	No	No	No	No	High-dependency care	Alert	No	Dysphagia	12 fr	Blind at the bedside	Enteric (duodenal / jejunal)	X-ray examination only (X-ray)	No	With fibers	Closed or continuous system
301	General Clinic		Morning	Yes	Male	São Paulo	Brazil	White	Married	Incomplete elementary school	Chapter IX Diseases of the circulatory system	No	No	No	No	Yes	No	No	No	No	No	No	No	No	No	No	No	No	No	No	Hipotiroidismo, ITU	Yes	Yes	No	No	No	No	No	Semi-intensive care	Alert	No	Dysphagia	12 fr	Does not apply	Does not apply	Does not apply	No	Other (specify)	Open or intermittent system
302	Cardiology		Afternoon	Yes	Female	São Paulo	Brazil	White	Married	Complete primary education	Chapter X Diseases of the respiratory system	No	No	Yes	No	Yes	Yes	No	No	No	Yes	No	No	No	No	No	No	No	No	No	Hipotireoidismo	Yes	No	No	No	No	No	No	High-dependency care	Alert	No	Use of orotracheal tube	12 fr	Blind at the bedside	Enteric (duodenal / jejunal)	X-ray examination only (X-ray)	No	Specialized	Open or intermittent system
303	General Clinic		Afternoon	Yes	Female	São Paulo	Brazil	White	Married	Can read and write	Chapter IX Diseases of the circulatory system	No	No	No	No	No	No	No	No	No	No	No	No	No	No	No	No	No	No	No		No	No	No	No	No	No	No	Intensive Care	Pain response	Yes	Use of orotracheal tube	12 fr	Does not apply	Does not apply	Does not apply	No	Standard	Open or intermittent system
304	General Clinic		Afternoon	No	Female	São Paulo	Brazil	White	Widower	Incomplete elementary school	Chapter X Diseases of the respiratory system	Yes	Yes	Yes	No	No	No	No	No	No	Yes	No	No	No	No	No	No	No	No	No	Anemia; Dislipidemia	Yes	Yes	No	No	No	No	No	High-dependency care	Alert	No	Decreased sensation / decreased level of consciousness / decreased general condition	12 fr	Blind at the bedside	Enteric (duodenal / jejunal)	X-ray examination only (X-ray)	No	Standard	Open or intermittent system
305	General Clinic		Afternoon	Yes	Female	São Paulo	Brazil	White	Widower	Incomplete elementary school	Chapter X Diseases of the respiratory system	No	No	Yes	No	No	Yes	No	No	No	No	No	No	No	No	No	No	No	No	No		No	No	No	No	No	No	No	Semi-intensive care	Pain response	No	Dysphagia	12 fr	Does not apply	Does not apply	Does not apply	No	Other (specify)	Open or intermittent system
306	Other (specify)	Surgery	Afternoon	Yes	Female	São Paulo	Brazil	White	Married	Incomplete elementary school	Chapter X Diseases of the respiratory system	No	No	Yes	No	No	No	No	No	No	Yes	No	No	No	No	No	No	No	No	No	Hipotireoidismo	Yes	No	No	No	No	No	No	Semi-intensive care	Alert	Yes	Malnutrition	12 fr	Blind at the bedside	Enteric (duodenal / jejunal)	X-ray examination only (X-ray)	No	Specialized	Open or intermittent system
306	Other (specify)	Surgery	Afternoon	Yes	Female	São Paulo	Brazil	White	Married	Incomplete elementary school	Chapter X Diseases of the respiratory system	No	No	Yes	No	No	No	No	No	No	Yes	No	No	No	No	No	No	No	No	No	Hipotireoidismo	Yes	No	No	No	No	No	No	Semi-intensive care	Alert	Yes	Malnutrition	12 fr	Blind at the bedside	Enteric (duodenal / jejunal)	X-ray examination only (X-ray)	No	Specialized	Open or intermittent system
306	Other (specify)	Surgery	Afternoon	Yes	Female	São Paulo	Brazil	White	Married	Incomplete elementary school	Chapter X Diseases of the respiratory system	No	No	Yes	No	No	No	No	No	No	Yes	No	No	No	No	No	No	No	No	No	Hipotireoidismo	Yes	No	No	No	No	No	No	Semi-intensive care	Alert	Yes	Malnutrition	12 fr	Blind at the bedside	Enteric (duodenal / jejunal)	X-ray examination only (X-ray)	No	Specialized	Open or intermittent system
306	Other (specify)	Surgery	Afternoon	Yes	Female	São Paulo	Brazil	White	Married	Incomplete elementary school	Chapter X Diseases of the respiratory system	No	No	Yes	No	No	No	No	No	No	Yes	No	No	No	No	No	No	No	No	No	Hipotireoidismo	Yes	No	No	No	No	No	No	Semi-intensive care	Alert	Yes	Malnutrition	12 fr	Blind at the bedside	Enteric (duodenal / jejunal)	X-ray examination only (X-ray)	No	Specialized	Open or intermittent system
306	Other (specify)	Surgery	Afternoon	Yes	Female	São Paulo	Brazil	White	Married	Incomplete elementary school	Chapter X Diseases of the respiratory system	No	No	Yes	No	No	No	No	No	No	Yes	No	No	No	No	No	No	No	No	No	Hipotireoidismo	Yes	No	No	No	No	No	No	Semi-intensive care	Alert	Yes	Malnutrition	12 fr	Blind at the bedside	Enteric (duodenal / jejunal)	X-ray examination only (X-ray)	No	Specialized	Open or intermittent system
306	Other (specify)	Surgery	Afternoon	Yes	Female	São Paulo	Brazil	White	Married	Incomplete elementary school	Chapter X Diseases of the respiratory system	No	No	Yes	No	No	No	No	No	No	Yes	No	No	No	No	No	No	No	No	No	Hipotireoidismo	Yes	No	No	No	No	No	No	Semi-intensive care	Alert	Yes	Malnutrition	12 fr	Blind at the bedside	Enteric (duodenal / jejunal)	X-ray examination only (X-ray)	No	Specialized	Open or intermittent system
306	Other (specify)	Surgery	Afternoon	Yes	Female	São Paulo	Brazil	White	Married	Incomplete elementary school	Chapter X Diseases of the respiratory system	No	No	Yes	No	No	No	No	No	No	Yes	No	No	No	No	No	No	No	No	No	Hipotireoidismo	Yes	No	No	No	No	No	No	Semi-intensive care	Alert	Yes	Malnutrition	12 fr	Blind at the bedside	Enteric (duodenal / jejunal)	X-ray examination only (X-ray)	No	Specialized	Open or intermittent system
307	General Clinic		Afternoon	Yes	Male	São Paulo	Brazil	White	Married	Incomplete elementary school	Chapter X Diseases of the respiratory system	No	Yes	Yes	No	No	No	No	No	No	No	No	No	No	No	No	No	No	No	No	dislipidemia	Yes	No	No	No	No	No	No	Semi-intensive care	Alert	Yes	Dysphagia	12 fr	Does not apply	Does not apply	Does not apply	No	Specialized	Open or intermittent system
308	Neurology		Afternoon	Yes	Male	São Paulo	Brazil	White	Married	Incomplete elementary school	Chapter IX Diseases of the circulatory system	No	No	Yes	Yes	No	No	No	No	No	No	No	No	No	No	No	No	No	No	No	Pneumonia aspirativa	Yes	No	No	No	No	No	No	High-dependency care	Confused	No	Decreased sensation / decreased level of consciousness / decreased general condition	12 fr	Blind at the bedside	Enteric (duodenal / jejunal)	X-ray examination only (X-ray)	No	Other (specify)	Open or intermittent system
309	General Clinic		Night	Yes	Female	São Paulo	Brazil	White	Widower	Can read and write	Chapter XVIII Symptoms, signs and abnormal clinical and laboratory findings, not elsewhere classified	No	No	No	No	No	No	No	No	No	Yes	No	Yes	No	No	No	No	No	No	No	Delirium misto secundário a desidratação ou infecção	Yes	No	No	No	No	No	No	High-dependency care	Confused	No	Dysphagia	12 fr	Does not apply	Does not apply	Does not apply	No	Other (specify)	Open or intermittent system
309	General Clinic		Night	Yes	Female	São Paulo	Brazil	White	Widower	Can read and write	Chapter XVIII Symptoms, signs and abnormal clinical and laboratory findings, not elsewhere classified	No	No	No	No	No	No	No	No	No	Yes	No	Yes	No	No	No	No	No	No	No	Delirium misto secundário a desidratação ou infecção	Yes	No	No	No	No	No	No	High-dependency care	Confused	No	Dysphagia	12 fr	Does not apply	Does not apply	Does not apply	No	Other (specify)	Open or intermittent system
310	General Clinic		Afternoon	Yes	Female	São Paulo	Brazil	White	Widower	Incomplete elementary school	Chapter I Certain infectious and parasitic diseases	No	No	No	No	Yes	No	No	Yes	No	No	No	No	No	No	No	No	No	No	No	Dellirium hipoativo	Yes	No	No	No	No	No	No	High-dependency care	Pain response	No	Decreased sensation / decreased level of consciousness / decreased general condition	12 fr	Blind at the bedside	Enteric (duodenal / jejunal)	X-ray examination only (X-ray)	No	Standard	Open or intermittent system
311	General Clinic		Afternoon	No	Female	São Paulo	Brazil	White	Single	Can read and write	Chapter IX Diseases of the circulatory system	No	Yes	No	No	No	No	No	No	No	No	No	No	No	No	No	No	No	No	No	ITU	Yes	No	No	No	No	No	No	Does not apply	Confused	No	Dysphagia	12 fr	Blind at the bedside	Enteric (duodenal / jejunal)	Epigastric auscultation, aspiration of gastric contents and radiological examination (X-ray)	Yes	Oligomeric	Open or intermittent system
311	General Clinic		Afternoon	No	Female	São Paulo	Brazil	White	Single	Can read and write	Chapter IX Diseases of the circulatory system	No	Yes	No	No	No	No	No	No	No	No	No	No	No	No	No	No	No	No	No	ITU	Yes	No	No	No	No	No	No	Does not apply	Confused	No	Dysphagia	12 fr	Blind at the bedside	Enteric (duodenal / jejunal)	Epigastric auscultation, aspiration of gastric contents and radiological examination (X-ray)	Yes	Oligomeric	Open or intermittent system
311	General Clinic		Afternoon	No	Female	São Paulo	Brazil	White	Single	Can read and write	Chapter IX Diseases of the circulatory system	No	Yes	No	No	No	No	No	No	No	No	No	No	No	No	No	No	No	No	No	ITU	Yes	No	No	No	No	No	No	Does not apply	Confused	No	Dysphagia	12 fr	Blind at the bedside	Enteric (duodenal / jejunal)	Epigastric auscultation, aspiration of gastric contents and radiological examination (X-ray)	Yes	Oligomeric	Open or intermittent system
311	General Clinic		Afternoon	No	Female	São Paulo	Brazil	White	Single	Can read and write	Chapter IX Diseases of the circulatory system	No	Yes	No	No	No	No	No	No	No	No	No	No	No	No	No	No	No	No	No	ITU	Yes	No	No	No	No	No	No	Does not apply	Confused	No	Dysphagia	12 fr	Blind at the bedside	Enteric (duodenal / jejunal)	Epigastric auscultation, aspiration of gastric contents and radiological examination (X-ray)	Yes	Oligomeric	Open or intermittent system
311	General Clinic		Afternoon	No	Female	São Paulo	Brazil	White	Single	Can read and write	Chapter IX Diseases of the circulatory system	No	Yes	No	No	No	No	No	No	No	No	No	No	No	No	No	No	No	No	No	ITU	Yes	No	No	No	No	No	No	Does not apply	Confused	No	Dysphagia	12 fr	Blind at the bedside	Enteric (duodenal / jejunal)	Epigastric auscultation, aspiration of gastric contents and radiological examination (X-ray)	Yes	Oligomeric	Open or intermittent system
311	General Clinic		Afternoon	No	Female	São Paulo	Brazil	White	Single	Can read and write	Chapter IX Diseases of the circulatory system	No	Yes	No	No	No	No	No	No	No	No	No	No	No	No	No	No	No	No	No	ITU	Yes	No	No	No	No	No	No	Does not apply	Confused	No	Dysphagia	12 fr	Blind at the bedside	Enteric (duodenal / jejunal)	Epigastric auscultation, aspiration of gastric contents and radiological examination (X-ray)	Yes	Oligomeric	Open or intermittent system
312	General Clinic		Afternoon	Yes	Male	São Paulo	Brazil	White	Married	Complete primary education	Chapter XI Diseases of the digestive system	No	No	No	No	No	No	No	No	No	No	No	No	No	No	No	No	No	No	No	Síndrome consumptiva	Yes	No	No	No	No	No	No	High-dependency care	Pain response	No	Decreased sensation / decreased level of consciousness / decreased general condition	12 fr	Blind at the bedside	Enteric (duodenal / jejunal)	X-ray examination only (X-ray)	No	Standard	Open or intermittent system
313	General Clinic		Afternoon	No	Male	São Paulo	Brazil	White	Other (specify)	Complete primary education	Chapter XI Diseases of the digestive system	No	No	No	No	No	No	No	No	No	No	No	Yes	No	No	No	No	No	No	No		No	No	No	No	No	No	No	Does not apply	Alert	No	Decreased sensation / decreased level of consciousness / decreased general condition	12 fr	Endoscopy	Enteric (duodenal / jejunal)	Other (specify)	Yes	Does not apply	Does not apply
314	General Clinic		Afternoon	Yes	Male	São Paulo	Brazil	White	Widower	Incomplete elementary school	Chapter IX Diseases of the circulatory system	No	No	Yes	No	No	No	No	No	No	Yes	No	Yes	No	No	No	No	No	No	No	Dellirium; Crise convulsiva	Yes	Yes	No	No	No	No	No	High-dependency care	Alert	No	Decreased sensation / decreased level of consciousness / decreased general condition	12 fr	Blind at the bedside	Enteric (duodenal / jejunal)	X-ray examination only (X-ray)	No	Specialized	Open or intermittent system
315	General Clinic		Afternoon	Yes	Female	São Paulo	Brazil	Brown	Married	Complete high school	Chapter XIV Diseases of the genitourinary system	No	No	No	No	No	No	No	No	No	No	No	No	No	No	No	No	No	No	No	Fibrilação atrial crônica, estenose mitral	Yes	Yes	No	No	No	No	No	Semi-intensive care	Alert	No	Decreased sensation / decreased level of consciousness / decreased general condition	12 fr	Does not apply	Does not apply	Does not apply	No	Specialized	Open or intermittent system
315	General Clinic		Afternoon	Yes	Female	São Paulo	Brazil	Brown	Married	Complete high school	Chapter XIV Diseases of the genitourinary system	No	No	No	No	No	No	No	No	No	No	No	No	No	No	No	No	No	No	No	Fibrilação atrial crônica, estenose mitral	Yes	Yes	No	No	No	No	No	Semi-intensive care	Alert	No	Decreased sensation / decreased level of consciousness / decreased general condition	12 fr	Does not apply	Does not apply	Does not apply	No	Specialized	Open or intermittent system
316	Other (specify)	Surgery	Afternoon	Yes	Female	São Paulo	Brazil	White	Single	Complete high school	Chapter XIX Injury, poisoning and certain other consequences of external causes	No	No	No	No	No	No	No	No	No	No	No	No	No	No	No	No	No	No	No	Fratura de transverso de L1	Yes	No	No	No	No	No	No	Semi-intensive care	Alert	Yes	Decreased sensation / decreased level of consciousness / decreased general condition	12 fr	Blind at the bedside	Enteric (duodenal / jejunal)	X-ray examination only (X-ray)	No	Other (specify)	Closed or continuous system
317	General Clinic		Afternoon	No	Female	São Paulo	Brazil	White	Single	Can read and write	Chapter XIV Diseases of the genitourinary system	No	No	No	No	Yes	No	No	No	No	No	No	No	No	No	No	No	No	No	No	Anemia, hipotiroidismo	Yes	Yes	No	No	No	No	No	Does not apply	Confused	No	Dysphagia	Other (specify)	Blind at the bedside	Enteric (duodenal / jejunal)	Epigastric auscultation, aspiration of gastric contents and radiological examination (X-ray)	No	Does not apply	Does not apply
318	General Clinic		Night	Yes	Male	São Paulo	Brazil	Brown	Married	Complete primary education	Chapter IX Diseases of the circulatory system	No	No	Yes	Yes	No	No	No	No	No	No	No	No	No	No	No	No	No	No	No		No	No	No	No	No	No	No	Semi-intensive care	Alert	Yes	Decreased sensation / decreased level of consciousness / decreased general condition	12 fr	Blind at the bedside	Enteric (duodenal / jejunal)	X-ray examination only (X-ray)	No	Other (specify)	Open or intermittent system
319	General Clinic		Afternoon	Yes	Female	São Paulo	Brazil	White	Widower	Incomplete elementary school	Chapter II Neoplasms	No	No	Yes	No	No	No	No	Yes	No	No	No	No	Yes	No	No	No	No	No	No	Anemia, trombose de veia renal à D, TVP em MIE	Yes	Yes	Yes	No	No	No	No	Semi-intensive care	Confused	No	Dysphagia	12 fr	Does not apply	Does not apply	Does not apply	No	Standard	Open or intermittent system
320	General Clinic		Afternoon	Yes	Male	São Paulo	Brazil	White	Married	Incomplete elementary school	Chapter IX Diseases of the circulatory system	No	No	Yes	No	No	No	No	No	No	No	No	No	No	No	No	No	No	No	No	Plaquetopenia crônica	Yes	No	No	No	No	No	No	High-dependency care	Confused	No	Malnutrition	12 fr	Blind at the bedside	Enteric (duodenal / jejunal)	X-ray examination only (X-ray)	No	Standard	Open or intermittent system
321	General Clinic		Afternoon	Yes	Female	São Paulo	Brazil	White	Widower	Illiterate	Chapter XIV Diseases of the genitourinary system	No	No	No	No	Yes	No	No	No	No	No	No	Yes	No	No	No	No	No	No	No	Pneumonia aspirativa, hiponatremia, fratura de fêmur 2007	Yes	Yes	Yes	No	No	No	No	High-dependency care	Pain response	No	Dysphagia	12 fr	Does not apply	Does not apply	Does not apply	No	Specialized	Open or intermittent system
322	General Clinic		Afternoon	Yes	Female	São Paulo	Brazil	Brown	Single	Illiterate	Chapter IX Diseases of the circulatory system	No	No	Yes	No	No	No	No	No	No	Yes	No	No	No	No	No	No	No	No	No		No	No	No	No	No	No	No	Semi-intensive care	Alert	Yes	Malnutrition	12 fr	Blind at the bedside	Enteric (duodenal / jejunal)	X-ray examination only (X-ray)	No	Other (specify)	Open or intermittent system
322	General Clinic		Afternoon	Yes	Female	São Paulo	Brazil	Brown	Single	Illiterate	Chapter IX Diseases of the circulatory system	No	No	Yes	No	No	No	No	No	No	Yes	No	No	No	No	No	No	No	No	No		No	No	No	No	No	No	No	Semi-intensive care	Alert	Yes	Malnutrition	12 fr	Blind at the bedside	Enteric (duodenal / jejunal)	X-ray examination only (X-ray)	No	Other (specify)	Open or intermittent system
323	General Clinic		Afternoon	Yes	Female	São Paulo	Brazil	White	Widower	Complete college degree	Chapter IX Diseases of the circulatory system	No	No	Yes	No	No	No	No	No	No	Yes	No	No	No	No	No	No	No	No	No		No	No	No	No	No	No	No	High-dependency care	Pain response	No	Decreased sensation / decreased level of consciousness / decreased general condition	12 fr	Does not apply	Does not apply	Does not apply	No	Specialized	Open or intermittent system
323	General Clinic		Afternoon	Yes	Female	São Paulo	Brazil	White	Widower	Complete college degree	Chapter IX Diseases of the circulatory system	No	No	Yes	No	No	No	No	No	No	Yes	No	No	No	No	No	No	No	No	No		No	No	No	No	No	No	No	High-dependency care	Pain response	No	Decreased sensation / decreased level of consciousness / decreased general condition	12 fr	Does not apply	Does not apply	Does not apply	No	Specialized	Open or intermittent system
324	General Clinic		Afternoon	Yes	Male	São Paulo	Brazil	Brown	Married	Incomplete elementary school	Chapter IX Diseases of the circulatory system	No	No	Yes	No	No	Yes	No	No	No	Yes	No	No	No	No	No	No	No	No	No		No	No	No	No	No	No	No	High-dependency care	Confused	No	Malnutrition	12 fr	Blind at the bedside	Enteric (duodenal / jejunal)	X-ray examination only (X-ray)	No	Standard	Open or intermittent system
324	General Clinic		Afternoon	Yes	Male	São Paulo	Brazil	Brown	Married	Incomplete elementary school	Chapter IX Diseases of the circulatory system	No	No	Yes	No	No	Yes	No	No	No	Yes	No	No	No	No	No	No	No	No	No		No	No	No	No	No	No	No	High-dependency care	Confused	No	Malnutrition	12 fr	Blind at the bedside	Enteric (duodenal / jejunal)	X-ray examination only (X-ray)	No	Standard	Open or intermittent system
324	General Clinic		Afternoon	Yes	Male	São Paulo	Brazil	Brown	Married	Incomplete elementary school	Chapter IX Diseases of the circulatory system	No	No	Yes	No	No	Yes	No	No	No	Yes	No	No	No	No	No	No	No	No	No		No	No	No	No	No	No	No	High-dependency care	Confused	No	Malnutrition	12 fr	Blind at the bedside	Enteric (duodenal / jejunal)	X-ray examination only (X-ray)	No	Standard	Open or intermittent system
325	General Clinic		Afternoon	Yes	Female	São Paulo	Brazil	White	Married	Illiterate	Chapter XVIII Symptoms, signs and abnormal clinical and laboratory findings, not elsewhere classified	No	No	No	No	No	No	No	No	No	No	No	No	No	No	No	No	No	No	No		No	No	No	No	No	No	No	High-dependency care	Confused	No	Decreased sensation / decreased level of consciousness / decreased general condition	12 fr	Does not apply	Does not apply	Does not apply	No	Standard	Open or intermittent system
326	General Clinic		Night	Yes	Female	São Paulo	Brazil	White	Widower	Complete primary education	Chapter IX Diseases of the circulatory system	No	No	Yes	No	No	No	No	No	No	Yes	No	No	No	No	No	No	No	No	No	Doença arterial coronariana	Yes	No	No	No	No	No	No	High-dependency care	Alert	No	Malnutrition	12 fr	Blind at the bedside	Enteric (duodenal / jejunal)	X-ray examination only (X-ray)	No	Specialized	Open or intermittent system
327	General Clinic		Afternoon	Yes	Male	São Paulo	Brazil	White	Other (specify)	Incomplete elementary school	Chapter VI Diseases of the nervous system	No	No	No	Yes	No	No	No	No	No	No	No	No	No	Yes	No	No	No	No	No	Pneumonia, infecção em SNC	Yes	Yes	No	No	No	No	No	High-dependency care	Alert	No	Dysphagia	12 fr	Does not apply	Does not apply	Does not apply	No	Does not apply	Does not apply
327	General Clinic		Afternoon	Yes	Male	São Paulo	Brazil	White	Other (specify)	Incomplete elementary school	Chapter VI Diseases of the nervous system	No	No	No	Yes	No	No	No	No	No	No	No	No	No	Yes	No	No	No	No	No	Pneumonia, infecção em SNC	Yes	Yes	No	No	No	No	No	High-dependency care	Alert	No	Dysphagia	12 fr	Does not apply	Does not apply	Does not apply	No	Does not apply	Does not apply
327	General Clinic		Afternoon	Yes	Male	São Paulo	Brazil	White	Other (specify)	Incomplete elementary school	Chapter VI Diseases of the nervous system	No	No	No	Yes	No	No	No	No	No	No	No	No	No	Yes	No	No	No	No	No	Pneumonia, infecção em SNC	Yes	Yes	No	No	No	No	No	High-dependency care	Alert	No	Dysphagia	12 fr	Does not apply	Does not apply	Does not apply	No	Does not apply	Does not apply
328	General Clinic		Afternoon	Yes	Female	São Paulo	Brazil	White	Widower	Incomplete elementary school	Chapter X Diseases of the respiratory system	No	No	Yes	No	No	No	No	No	No	No	No	No	No	No	No	No	No	No	No	Anemia ferropriva; Doença hemorroidária; Hérnia de hiato; Celulite; Migacólon chagásico	Yes	Yes	Yes	Yes	Yes	No	No	High-dependency care	Alert	No	Malnutrition	12 fr	Blind at the bedside	Enteric (duodenal / jejunal)	X-ray examination only (X-ray)	No	With fibers	Open or intermittent system
328	General Clinic		Afternoon	Yes	Female	São Paulo	Brazil	White	Widower	Incomplete elementary school	Chapter X Diseases of the respiratory system	No	No	Yes	No	No	No	No	No	No	No	No	No	No	No	No	No	No	No	No	Anemia ferropriva; Doença hemorroidária; Hérnia de hiato; Celulite; Migacólon chagásico	Yes	Yes	Yes	Yes	Yes	No	No	High-dependency care	Alert	No	Malnutrition	12 fr	Blind at the bedside	Enteric (duodenal / jejunal)	X-ray examination only (X-ray)	No	With fibers	Open or intermittent system
328	General Clinic		Afternoon	Yes	Female	São Paulo	Brazil	White	Widower	Incomplete elementary school	Chapter X Diseases of the respiratory system	No	No	Yes	No	No	No	No	No	No	No	No	No	No	No	No	No	No	No	No	Anemia ferropriva; Doença hemorroidária; Hérnia de hiato; Celulite; Migacólon chagásico	Yes	Yes	Yes	Yes	Yes	No	No	High-dependency care	Alert	No	Malnutrition	12 fr	Blind at the bedside	Enteric (duodenal / jejunal)	X-ray examination only (X-ray)	No	With fibers	Open or intermittent system
328	General Clinic		Afternoon	Yes	Female	São Paulo	Brazil	White	Widower	Incomplete elementary school	Chapter X Diseases of the respiratory system	No	No	Yes	No	No	No	No	No	No	No	No	No	No	No	No	No	No	No	No	Anemia ferropriva; Doença hemorroidária; Hérnia de hiato; Celulite; Migacólon chagásico	Yes	Yes	Yes	Yes	Yes	No	No	High-dependency care	Alert	No	Malnutrition	12 fr	Blind at the bedside	Enteric (duodenal / jejunal)	X-ray examination only (X-ray)	No	With fibers	Open or intermittent system
328	General Clinic		Afternoon	Yes	Female	São Paulo	Brazil	White	Widower	Incomplete elementary school	Chapter X Diseases of the respiratory system	No	No	Yes	No	No	No	No	No	No	No	No	No	No	No	No	No	No	No	No	Anemia ferropriva; Doença hemorroidária; Hérnia de hiato; Celulite; Migacólon chagásico	Yes	Yes	Yes	Yes	Yes	No	No	High-dependency care	Alert	No	Malnutrition	12 fr	Blind at the bedside	Enteric (duodenal / jejunal)	X-ray examination only (X-ray)	No	With fibers	Open or intermittent system
328	General Clinic		Afternoon	Yes	Female	São Paulo	Brazil	White	Widower	Incomplete elementary school	Chapter X Diseases of the respiratory system	No	No	Yes	No	No	No	No	No	No	No	No	No	No	No	No	No	No	No	No	Anemia ferropriva; Doença hemorroidária; Hérnia de hiato; Celulite; Migacólon chagásico	Yes	Yes	Yes	Yes	Yes	No	No	High-dependency care	Alert	No	Malnutrition	12 fr	Blind at the bedside	Enteric (duodenal / jejunal)	X-ray examination only (X-ray)	No	With fibers	Open or intermittent system
328	General Clinic		Afternoon	Yes	Female	São Paulo	Brazil	White	Widower	Incomplete elementary school	Chapter X Diseases of the respiratory system	No	No	Yes	No	No	No	No	No	No	No	No	No	No	No	No	No	No	No	No	Anemia ferropriva; Doença hemorroidária; Hérnia de hiato; Celulite; Migacólon chagásico	Yes	Yes	Yes	Yes	Yes	No	No	High-dependency care	Alert	No	Malnutrition	12 fr	Blind at the bedside	Enteric (duodenal / jejunal)	X-ray examination only (X-ray)	No	With fibers	Open or intermittent system
329	General Clinic		Afternoon	Yes	Male	São Paulo	Brazil	White	Single	Complete high school	Chapter XIX Injury, poisoning and certain other consequences of external causes	No	No	No	No	No	No	No	No	No	No	No	No	No	No	No	No	No	No	No	Coma vigil, PAV	Yes	Yes	No	No	No	No	No	Semi-intensive care	Unconscious	Yes	Decreased sensation / decreased level of consciousness / decreased general condition	12 fr	Does not apply	Does not apply	Does not apply	No	Other (specify)	Open or intermittent system
329	General Clinic		Afternoon	Yes	Male	São Paulo	Brazil	White	Single	Complete high school	Chapter XIX Injury, poisoning and certain other consequences of external causes	No	No	No	No	No	No	No	No	No	No	No	No	No	No	No	No	No	No	No	Coma vigil, PAV	Yes	Yes	No	No	No	No	No	Semi-intensive care	Unconscious	Yes	Decreased sensation / decreased level of consciousness / decreased general condition	12 fr	Does not apply	Does not apply	Does not apply	No	Other (specify)	Open or intermittent system
330	General Clinic		Afternoon	Yes	Female	São Paulo	Brazil	White	Married	Can read and write	Chapter IX Diseases of the circulatory system	No	No	Yes	No	No	No	No	No	No	Yes	No	No	No	No	No	No	No	No	No	Hipotireoidismo; Cirrose	Yes	Yes	No	No	No	No	No	High-dependency care	Pain response	No	Decreased sensation / decreased level of consciousness / decreased general condition	12 fr	Blind at the bedside	Enteric (duodenal / jejunal)	Epigastric auscultation and radiological examination (X-ray)	No	Standard	Open or intermittent system
331	General Clinic		Morning	Yes	Female	São Paulo	Brazil	White	Single	Illiterate	Chapter X Diseases of the respiratory system	No	No	Yes	No	No	No	No	No	No	Yes	No	No	No	Yes	No	No	No	No	No	Pneumonia aspirativa, colite aguda	Yes	Yes	No	No	No	No	No	High-dependency care	Alert	No	Dysphagia	12 fr	Does not apply	Does not apply	Does not apply	No	Specialized	Open or intermittent system
331	General Clinic		Morning	Yes	Female	São Paulo	Brazil	White	Single	Illiterate	Chapter X Diseases of the respiratory system	No	No	Yes	No	No	No	No	No	No	Yes	No	No	No	Yes	No	No	No	No	No	Pneumonia aspirativa, colite aguda	Yes	Yes	No	No	No	No	No	High-dependency care	Alert	No	Dysphagia	12 fr	Does not apply	Does not apply	Does not apply	No	Specialized	Open or intermittent system
332	General Clinic		Afternoon	Yes	Female	São Paulo	Brazil	White	Married	Can read and write	Chapter IX Diseases of the circulatory system	No	No	Yes	Yes	No	No	No	No	No	No	No	No	No	No	No	No	No	No	No		No	No	No	No	No	No	No	High-dependency care	Alert	No	Malnutrition	12 fr	Blind at the bedside	Enteric (duodenal / jejunal)	X-ray examination only (X-ray)	No	Other (specify)	Open or intermittent system
332	General Clinic		Afternoon	Yes	Female	São Paulo	Brazil	White	Married	Can read and write	Chapter IX Diseases of the circulatory system	No	No	Yes	Yes	No	No	No	No	No	No	No	No	No	No	No	No	No	No	No		No	No	No	No	No	No	No	High-dependency care	Alert	No	Malnutrition	12 fr	Blind at the bedside	Enteric (duodenal / jejunal)	X-ray examination only (X-ray)	No	Other (specify)	Open or intermittent system
333	General Clinic		Afternoon	No	Female	São Paulo	Brazil	White	Widower	Illiterate	Chapter IX Diseases of the circulatory system	No	No	No	No	Yes	No	No	No	No	No	No	No	No	Yes	No	No	No	No	No	hipotrofia cortical importante	Yes	No	No	No	No	No	No		Pain response	No	Decreased sensation / decreased level of consciousness / decreased general condition	12 fr	Blind at the bedside	Enteric (duodenal / jejunal)	Epigastric auscultation, aspiration of gastric contents and radiological examination (X-ray)	Yes	Does not apply	Does not apply
333	General Clinic		Afternoon	No	Female	São Paulo	Brazil	White	Widower	Illiterate	Chapter IX Diseases of the circulatory system	No	No	No	No	Yes	No	No	No	No	No	No	No	No	Yes	No	No	No	No	No	hipotrofia cortical importante	Yes	No	No	No	No	No	No		Pain response	No	Decreased sensation / decreased level of consciousness / decreased general condition	12 fr	Blind at the bedside	Enteric (duodenal / jejunal)	Epigastric auscultation, aspiration of gastric contents and radiological examination (X-ray)	Yes	Does not apply	Does not apply
334	General Clinic		Afternoon	Yes	Male	São Paulo	Brazil	White	Single	Can read and write	Chapter IX Diseases of the circulatory system	No	No	Yes	Yes	No	No	No	No	No	Yes	No	No	No	No	No	No	No	No	No		No	No	No	No	No	No	No	High-dependency care	Alert	No	Malnutrition	12 fr	Blind at the bedside	Enteric (duodenal / jejunal)	X-ray examination only (X-ray)	No	Specialized	Open or intermittent system
334	General Clinic		Afternoon	Yes	Male	São Paulo	Brazil	White	Single	Can read and write	Chapter IX Diseases of the circulatory system	No	No	Yes	Yes	No	No	No	No	No	Yes	No	No	No	No	No	No	No	No	No		No	No	No	No	No	No	No	High-dependency care	Alert	No	Malnutrition	12 fr	Blind at the bedside	Enteric (duodenal / jejunal)	X-ray examination only (X-ray)	No	Specialized	Open or intermittent system
335	General Clinic		Night	Yes	Female	São Paulo	Brazil	Brown	Single	Incomplete elementary school	Chapter IX Diseases of the circulatory system	No	No	Yes	Yes	No	No	No	No	No	Yes	Yes	No	No	No	No	No	No	No	No		No	No	No	No	No	No	No	High-dependency care	Alert	No	Dysphagia	12 fr	Does not apply	Does not apply	Does not apply	No	Specialized	Open or intermittent system
335	General Clinic		Night	Yes	Female	São Paulo	Brazil	Brown	Single	Incomplete elementary school	Chapter IX Diseases of the circulatory system	No	No	Yes	Yes	No	No	No	No	No	Yes	Yes	No	No	No	No	No	No	No	No		No	No	No	No	No	No	No	High-dependency care	Alert	No	Dysphagia	12 fr	Does not apply	Does not apply	Does not apply	No	Specialized	Open or intermittent system
336	General Clinic		Afternoon	Yes	Male	São Paulo	Brazil	White	Married	Illiterate	Chapter IX Diseases of the circulatory system	Yes	No	Yes	Yes	No	No	No	No	No	Yes	No	No	No	No	No	No	No	No	No	Dislipidemia; Obesidade	Yes	Yes	No	No	No	No	No	High-dependency care	Alert	No	Malnutrition	12 fr	Blind at the bedside	Enteric (duodenal / jejunal)	X-ray examination only (X-ray)	No	Specialized	Open or intermittent system
336	General Clinic		Afternoon	Yes	Male	São Paulo	Brazil	White	Married	Illiterate	Chapter IX Diseases of the circulatory system	Yes	No	Yes	Yes	No	No	No	No	No	Yes	No	No	No	No	No	No	No	No	No	Dislipidemia; Obesidade	Yes	Yes	No	No	No	No	No	High-dependency care	Alert	No	Malnutrition	12 fr	Blind at the bedside	Enteric (duodenal / jejunal)	X-ray examination only (X-ray)	No	Specialized	Open or intermittent system
337	General Clinic		Afternoon	Yes	Male	São Paulo	Brazil	White	Single	Incomplete high school	Chapter XIX Injury, poisoning and certain other consequences of external causes	No	No	No	No	No	No	No	No	No	No	No	No	No	No	No	No	No	No	No	Sepse por foco cutâneo, PAV, Sepse de foco pulmonar	Yes	Yes	Yes	No	No	No	No	Intensive Care	Unconscious	Yes	Decreased sensation / decreased level of consciousness / decreased general condition	12 fr	Does not apply	Does not apply	Does not apply	No	Specialized	Open or intermittent system
338	General Clinic		Afternoon	Yes	Female	São Paulo	Brazil	Brown	Married	Complete primary education	Chapter IX Diseases of the circulatory system	Yes	No	Yes	Yes	No	No	No	No	No	No	No	No	No	No	No	No	No	No	No	Cardiomiopatia dilatada; Hipotireoidismo; Miomatose uterina	Yes	Yes	Yes	No	No	No	No	High-dependency care	Alert	Yes	Dysphagia	12 fr	Blind at the bedside	Enteric (duodenal / jejunal)	X-ray examination only (X-ray)	No	Oligomeric	Open or intermittent system
339	General Clinic		Afternoon	Yes	Female	São Paulo	Brazil	White	Married	Incomplete elementary school	Chapter IX Diseases of the circulatory system	No	No	Yes	No	Yes	No	No	No	No	Yes	No	No	No	No	No	No	No	No	No	ITU	Yes	No	No	No	No	No	No	Semi-intensive care	Unconscious	Yes	Decreased sensation / decreased level of consciousness / decreased general condition	12 fr	Does not apply	Does not apply	Does not apply	No	Specialized	Open or intermittent system
339	General Clinic		Afternoon	Yes	Female	São Paulo	Brazil	White	Married	Incomplete elementary school	Chapter IX Diseases of the circulatory system	No	No	Yes	No	Yes	No	No	No	No	Yes	No	No	No	No	No	No	No	No	No	ITU	Yes	No	No	No	No	No	No	Semi-intensive care	Unconscious	Yes	Decreased sensation / decreased level of consciousness / decreased general condition	12 fr	Does not apply	Does not apply	Does not apply	No	Specialized	Open or intermittent system
339	General Clinic		Afternoon	Yes	Female	São Paulo	Brazil	White	Married	Incomplete elementary school	Chapter IX Diseases of the circulatory system	No	No	Yes	No	Yes	No	No	No	No	Yes	No	No	No	No	No	No	No	No	No	ITU	Yes	No	No	No	No	No	No	Semi-intensive care	Unconscious	Yes	Decreased sensation / decreased level of consciousness / decreased general condition	12 fr	Does not apply	Does not apply	Does not apply	No	Specialized	Open or intermittent system
339	General Clinic		Afternoon	Yes	Female	São Paulo	Brazil	White	Married	Incomplete elementary school	Chapter IX Diseases of the circulatory system	No	No	Yes	No	Yes	No	No	No	No	Yes	No	No	No	No	No	No	No	No	No	ITU	Yes	No	No	No	No	No	No	Semi-intensive care	Unconscious	Yes	Decreased sensation / decreased level of consciousness / decreased general condition	12 fr	Does not apply	Does not apply	Does not apply	No	Specialized	Open or intermittent system
339	General Clinic		Afternoon	Yes	Female	São Paulo	Brazil	White	Married	Incomplete elementary school	Chapter IX Diseases of the circulatory system	No	No	Yes	No	Yes	No	No	No	No	Yes	No	No	No	No	No	No	No	No	No	ITU	Yes	No	No	No	No	No	No	Semi-intensive care	Unconscious	Yes	Decreased sensation / decreased level of consciousness / decreased general condition	12 fr	Does not apply	Does not apply	Does not apply	No	Specialized	Open or intermittent system
340	General Clinic		Afternoon	Yes	Male	São Paulo	Brazil	White	Single	Incomplete elementary school	Chapter IX Diseases of the circulatory system	No	No	Yes	No	No	No	No	No	No	Yes	No	No	No	No	No	No	No	No	No		No	No	No	No	No	No	No	High-dependency care	Confused	No	Dysphagia	12 fr	Blind at the bedside	Enteric (duodenal / jejunal)	X-ray examination only (X-ray)	No	Specialized	Open or intermittent system
340	General Clinic		Afternoon	Yes	Male	São Paulo	Brazil	White	Single	Incomplete elementary school	Chapter IX Diseases of the circulatory system	No	No	Yes	No	No	No	No	No	No	Yes	No	No	No	No	No	No	No	No	No		No	No	No	No	No	No	No	High-dependency care	Confused	No	Dysphagia	12 fr	Blind at the bedside	Enteric (duodenal / jejunal)	X-ray examination only (X-ray)	No	Specialized	Open or intermittent system
341	General Clinic		Afternoon	Yes	Female	São Paulo	Brazil	White	Single	Complete primary education	Chapter IX Diseases of the circulatory system	No	No	No	No	No	No	No	No	No	No	No	No	No	No	No	No	No	No	No	Asma	Yes	No	No	No	No	No	No	High-dependency care	Alert	No	Dysphagia	12 fr	Does not apply	Does not apply	Does not apply	No	Other (specify)	Open or intermittent system
341	General Clinic		Afternoon	Yes	Female	São Paulo	Brazil	White	Single	Complete primary education	Chapter IX Diseases of the circulatory system	No	No	No	No	No	No	No	No	No	No	No	No	No	No	No	No	No	No	No	Asma	Yes	No	No	No	No	No	No	High-dependency care	Alert	No	Dysphagia	12 fr	Does not apply	Does not apply	Does not apply	No	Other (specify)	Open or intermittent system
341	General Clinic		Afternoon	Yes	Female	São Paulo	Brazil	White	Single	Complete primary education	Chapter IX Diseases of the circulatory system	No	No	No	No	No	No	No	No	No	No	No	No	No	No	No	No	No	No	No	Asma	Yes	No	No	No	No	No	No	High-dependency care	Alert	No	Dysphagia	12 fr	Does not apply	Does not apply	Does not apply	No	Other (specify)	Open or intermittent system
342	General Clinic		Afternoon	Yes	Male	São Paulo	Brazil	White	Widower	Can read and write	Chapter IX Diseases of the circulatory system	No	No	No	No	No	No	No	No	No	No	No	No	No	No	No	No	No	No	No		No	No	No	No	No	No	No	High-dependency care	Alert	No	Dysphagia	12 fr	Blind at the bedside	Enteric (duodenal / jejunal)	X-ray examination only (X-ray)	No	Standard	Open or intermittent system
343	General Clinic		Night	Yes	Female	São Paulo	Brazil	White	Married	Incomplete elementary school	Chapter XIV Diseases of the genitourinary system	No	No	Yes	Yes	No	No	No	No	No	Yes	No	No	No	No	No	No	No	No	No	obesidade	Yes	No	No	No	No	No	No	High-dependency care	Alert	No	Dysphagia	12 fr	Does not apply	Does not apply	Does not apply	No	Specialized	Open or intermittent system
344	General Clinic		Afternoon	Yes	Female	São Paulo	Brazil	White	Widower	Can read and write	Chapter IX Diseases of the circulatory system	No	No	No	No	No	No	No	No	No	No	No	Yes	No	No	No	No	No	No	No	Choque séptico	Yes	No	No	No	No	No	No	High-dependency care	Unconscious	No	Decreased sensation / decreased level of consciousness / decreased general condition	12 fr	Blind at the bedside	Enteric (duodenal / jejunal)	X-ray examination only (X-ray)	No	Specialized	Closed or continuous system
345	General Clinic		Morning	No	Male	São Paulo	Brazil	White	Married	Incomplete elementary school	Chapter II Neoplasms	No	No	No	No	No	No	No	No	No	No	No	No	No	No	No	No	No	No	No	Confusão mental, TEP	Yes	Yes	No	No	No	No	No	Does not apply	Confused	No	Dysphagia	12 fr	Blind at the bedside	Enteric (duodenal / jejunal)	Epigastric auscultation, aspiration of gastric contents and radiological examination (X-ray)	Yes	Does not apply	Does not apply
346	General Clinic		Afternoon	No	Female	São Paulo	Brazil	White	Single	Can read and write	Chapter IX Diseases of the circulatory system	No	No	No	No	No	No	No	No	No	No	No	No	No	No	No	No	No	No	No	Crise convulsiva; Paralisia VI par craniano	Yes	Yes	No	No	No	No	No	High-dependency care	Alert	No	Dysphagia	12 fr	Blind at the bedside	Enteric (duodenal / jejunal)	X-ray examination only (X-ray)	No	Standard	Open or intermittent system
347	General Clinic		Afternoon	Yes	Female	São Paulo	Brazil	Asian	Single	Complete primary education	Chapter IV Endocrine, nutritional and metabolic diseases	No	No	No	No	No	No	No	No	No	No	No	No	No	No	No	No	No	No	No	Distúrbio psiquiátrico, Massa pélvica a esclarecer	Yes	Yes	No	No	No	No	No	High-dependency care	Confused	No	Decreased sensation / decreased level of consciousness / decreased general condition	12 fr	Does not apply	Does not apply	Does not apply	No	Does not apply	Does not apply
348	General Clinic		Afternoon	Yes	Male	São Paulo	Brazil				Chapter IX Diseases of the circulatory system	No	No	Yes	No	No	No	No	No	No	Yes	No	No	No	No	No	No	No	No	No	Síndrome de encarceramento	Yes	No	No	No	No	No	No	Semi-intensive care	Unconscious	Yes	Malnutrition	12 fr	Blind at the bedside	Enteric (duodenal / jejunal)	X-ray examination only (X-ray)	No	Specialized	Open or intermittent system
349	General Clinic		Afternoon	No	Male	São Paulo	Brazil	Brown	Other (specify)	Complete primary education	Chapter IX Diseases of the circulatory system	No	No	No	No	No	No	No	No	No	No	No	No	No	No	No	No	No	No	No	Pneumonia aspirativa	Yes	No	No	No	No	No	No	High-dependency care	Confused	No	Dysphagia	12 fr	Does not apply	Does not apply	Does not apply	No	Other (specify)	Open or intermittent system
349	General Clinic		Afternoon	No	Male	São Paulo	Brazil	Brown	Other (specify)	Complete primary education	Chapter IX Diseases of the circulatory system	No	No	No	No	No	No	No	No	No	No	No	No	No	No	No	No	No	No	No	Pneumonia aspirativa	Yes	No	No	No	No	No	No	High-dependency care	Confused	No	Dysphagia	12 fr	Does not apply	Does not apply	Does not apply	No	Other (specify)	Open or intermittent system
349	General Clinic		Afternoon	No	Male	São Paulo	Brazil	Brown	Other (specify)	Complete primary education	Chapter IX Diseases of the circulatory system	No	No	No	No	No	No	No	No	No	No	No	No	No	No	No	No	No	No	No	Pneumonia aspirativa	Yes	No	No	No	No	No	No	High-dependency care	Confused	No	Dysphagia	12 fr	Does not apply	Does not apply	Does not apply	No	Other (specify)	Open or intermittent system
349	General Clinic		Afternoon	No	Male	São Paulo	Brazil	Brown	Other (specify)	Complete primary education	Chapter IX Diseases of the circulatory system	No	No	No	No	No	No	No	No	No	No	No	No	No	No	No	No	No	No	No	Pneumonia aspirativa	Yes	No	No	No	No	No	No	High-dependency care	Confused	No	Dysphagia	12 fr	Does not apply	Does not apply	Does not apply	No	Other (specify)	Open or intermittent system
349	General Clinic		Afternoon	No	Male	São Paulo	Brazil	Brown	Other (specify)	Complete primary education	Chapter IX Diseases of the circulatory system	No	No	No	No	No	No	No	No	No	No	No	No	No	No	No	No	No	No	No	Pneumonia aspirativa	Yes	No	No	No	No	No	No	High-dependency care	Confused	No	Dysphagia	12 fr	Does not apply	Does not apply	Does not apply	No	Other (specify)	Open or intermittent system
350	General Clinic		Afternoon	Yes	Male	São Paulo	Brazil	White	Married	Incomplete elementary school	Chapter IX Diseases of the circulatory system	No	No	Yes	No	No	No	No	No	No	Yes	Yes	No	No	No	No	No	No	No	No	Hipotireoidismo; Afasia; Epilepsia	Yes	Yes	Yes	No	No	No	No	High-dependency care	Pain response	No	Dysphagia	12 fr	Blind at the bedside	Enteric (duodenal / jejunal)	X-ray examination only (X-ray)	No	Specialized	Open or intermittent system
350	General Clinic		Afternoon	Yes	Male	São Paulo	Brazil	White	Married	Incomplete elementary school	Chapter IX Diseases of the circulatory system	No	No	Yes	No	No	No	No	No	No	Yes	Yes	No	No	No	No	No	No	No	No	Hipotireoidismo; Afasia; Epilepsia	Yes	Yes	Yes	No	No	No	No	High-dependency care	Pain response	No	Dysphagia	12 fr	Blind at the bedside	Enteric (duodenal / jejunal)	X-ray examination only (X-ray)	No	Specialized	Open or intermittent system
350	General Clinic		Afternoon	Yes	Male	São Paulo	Brazil	White	Married	Incomplete elementary school	Chapter IX Diseases of the circulatory system	No	No	Yes	No	No	No	No	No	No	Yes	Yes	No	No	No	No	No	No	No	No	Hipotireoidismo; Afasia; Epilepsia	Yes	Yes	Yes	No	No	No	No	High-dependency care	Pain response	No	Dysphagia	12 fr	Blind at the bedside	Enteric (duodenal / jejunal)	X-ray examination only (X-ray)	No	Specialized	Open or intermittent system
350	General Clinic		Afternoon	Yes	Male	São Paulo	Brazil	White	Married	Incomplete elementary school	Chapter IX Diseases of the circulatory system	No	No	Yes	No	No	No	No	No	No	Yes	Yes	No	No	No	No	No	No	No	No	Hipotireoidismo; Afasia; Epilepsia	Yes	Yes	Yes	No	No	No	No	High-dependency care	Pain response	No	Dysphagia	12 fr	Blind at the bedside	Enteric (duodenal / jejunal)	X-ray examination only (X-ray)	No	Specialized	Open or intermittent system
351	General Clinic		Afternoon	Yes	Female	São Paulo	Brazil	Brown	Widower	Can read and write	Chapter IX Diseases of the circulatory system	No	No	Yes	No	No	No	No	No	No	Yes	No	No	No	No	No	No	No	No	No	PNM, PAV	Yes	Yes	No	No	No	No	No	High-dependency care	Alert	Yes	Dysphagia	12 fr	Does not apply	Does not apply	Does not apply	No	Specialized	Open or intermittent system
352	General Clinic		Afternoon	Yes	Male	São Paulo	Brazil	Brown	Single	Complete primary education	Chapter IX Diseases of the circulatory system	No	No	Yes	No	No	No	No	No	No	No	No	No	No	No	No	No	No	No	No		No	No	No	No	No	No	No	High-dependency care	Alert	No	Dysphagia	12 fr	Blind at the bedside	Enteric (duodenal / jejunal)	X-ray examination only (X-ray)	No	Standard	Open or intermittent system
353	General Clinic		Afternoon	Yes	Female	São Paulo	Brazil	Brown	Widower	Incomplete elementary school	Chapter IX Diseases of the circulatory system	No	No	No	Yes	No	No	No	No	No	Yes	No	No	No	No	No	No	No	No	No	ITU, fratura de tíbia previa	Yes	Yes	No	No	No	No	No	High-dependency care	Pain response	No	Dysphagia	12 fr	Does not apply	Does not apply	Does not apply	No	Specialized	Open or intermittent system
354	General Clinic		Afternoon	Yes	Female	São Paulo	Brazil	White	Widower	Illiterate	Chapter I Certain infectious and parasitic diseases	No	No	No	No	No	No	No	No	No	No	No	Yes	No	No	No	No	No	No	No	Anemia	Yes	No	No	No	No	No	No	High-dependency care	Confused	No	Dysphagia	12 fr	Blind at the bedside	Enteric (duodenal / jejunal)	X-ray examination only (X-ray)	Yes	Standard	Open or intermittent system
355	General Clinic		Afternoon	Yes	Female	São Paulo	Brazil	White	Married	Complete primary education	Chapter IX Diseases of the circulatory system	No	Yes	Yes	No	No	No	No	No	No	Yes	No	Yes	No	No	No	No	No	No	No	Hipotiroidismo	Yes	No	No	No	No	No	No	High-dependency care	Alert	No	Dysphagia	12 fr	Does not apply	Does not apply	Does not apply	No	Specialized	Open or intermittent system
355	General Clinic		Afternoon	Yes	Female	São Paulo	Brazil	White	Married	Complete primary education	Chapter IX Diseases of the circulatory system	No	Yes	Yes	No	No	No	No	No	No	Yes	No	Yes	No	No	No	No	No	No	No	Hipotiroidismo	Yes	No	No	No	No	No	No	High-dependency care	Alert	No	Dysphagia	12 fr	Does not apply	Does not apply	Does not apply	No	Specialized	Open or intermittent system
356	General Clinic		Afternoon	Yes	Male	São Paulo	Brazil	White	Single	Complete primary education	Chapter IX Diseases of the circulatory system	No	No	No	No	No	No	No	No	No	No	No	No	No	No	No	No	No	No	No	Disfagia	Yes	No	No	No	No	No	No	Minimal care	Alert	No	Dysphagia	12 fr	Blind at the bedside	Enteric (duodenal / jejunal)	X-ray examination only (X-ray)	No	Standard	Open or intermittent system
357	General Clinic		Morning	Yes	Male	São Paulo	Brazil	White	Married	Complete primary education	Chapter IX Diseases of the circulatory system	Yes	Yes	Yes	No	No	Yes	No	No	No	No	No	Yes	No	No	No	No	No	No	No	Pneumonia comunitaria	Yes	No	No	No	No	No	No	High-dependency care	Pain response	No	Decreased sensation / decreased level of consciousness / decreased general condition	12 fr	Does not apply	Does not apply	Does not apply	No	Specialized	Open or intermittent system
358	General Clinic		Afternoon	Yes	Male	São Paulo	Brazil	White	Widower	Can read and write	Chapter X Diseases of the respiratory system	No	No	No	Yes	No	No	No	No	No	No	No	No	No	No	No	No	No	No	No		No	No	No	No	No	No	No	High-dependency care	Alert	No	Malnutrition	12 fr	Blind at the bedside	Enteric (duodenal / jejunal)	X-ray examination only (X-ray)	No	Standard	Open or intermittent system
359	General Clinic		Night	Yes	Female	São Paulo	Brazil	White	Married	Incomplete elementary school	Chapter IX Diseases of the circulatory system	No	No	No	No	No	No	No	No	No	No	No	No	No	No	No	No	No	No	No	Erisipela MIE	Yes	No	No	No	No	No	No	High-dependency care	Alert	No	Dysphagia	12 fr	Does not apply	Does not apply	Does not apply	No	Other (specify)	Open or intermittent system
360	General Clinic		Afternoon	Yes	Male	São Paulo	Brazil	White	Married	Incomplete elementary school	Chapter IX Diseases of the circulatory system	Yes	No	Yes	No	No	No	No	No	No	Yes	No	No	No	No	No	No	No	No	No	Hipotireoidismo; dislipidemia	Yes	Yes	No	No	No	No	No	High-dependency care	Alert	No	Dysphagia	12 fr	Blind at the bedside	Enteric (duodenal / jejunal)	X-ray examination only (X-ray)	No	Standard	Open or intermittent system
361	General Clinic		Night	No	Female	São Paulo	Brazil	Black	Single	Incomplete elementary school	Chapter VI Diseases of the nervous system	No	No	Yes	No	No	No	No	No	No	Yes	No	No	No	No	No	No	No	No	No		No	No	No	No	No	No	No	Does not apply	Alert	No	Dysphagia	12 fr	Blind at the bedside	Enteric (duodenal / jejunal)	Epigastric auscultation, aspiration of gastric contents and radiological examination (X-ray)	No	Does not apply	Does not apply
362	Gastroenterology		Afternoon	Yes	Female	São Paulo	Brazil	White	Married	Illiterate	Chapter XI Diseases of the digestive system	No	No	No	No	No	Yes	No	No	No	No	No	No	No	No	No	No	No	No	No	Hipotireoidismo; tendinite; anemia	Yes	Yes	Yes	No	No	No	No	High-dependency care	Pain response	No	Malnutrition	12 fr	Blind at the bedside	Enteric (duodenal / jejunal)	X-ray examination only (X-ray)	Yes	Other (specify)	Open or intermittent system
363	General Clinic		Afternoon	Yes	Male	São Paulo	Brazil	White	Widower	Incomplete elementary school	Chapter IX Diseases of the circulatory system	No	No	Yes	No	No	No	No	No	No	No	No	No	No	No	No	No	No	No	No	Neuropatia MMII, Confusão Mental	Yes	Yes	No	No	No	No	No	High-dependency care	Alert	No	Decreased sensation / decreased level of consciousness / decreased general condition	12 fr	Does not apply	Does not apply	Does not apply	No	Standard	Open or intermittent system
364	General Clinic		Afternoon	Yes	Female	São Paulo	Brazil	White	Married	Illiterate	Chapter XIX Injury, poisoning and certain other consequences of external causes	No	No	No	Yes	No	No	No	No	No	No	No	No	No	No	No	No	No	No	No	Infecção do trato urinário; esquizofrenia	Yes	Yes	No	No	No	No	No	High-dependency care	Confused	No	Dysphagia	12 fr	Blind at the bedside	Enteric (duodenal / jejunal)	X-ray examination only (X-ray)	No	Standard	Open or intermittent system
365	General Clinic		Afternoon	Yes	Female	São Paulo	Brazil	White	Widower	Can read and write	Chapter V Mental and behavioural disorders	No	No	No	No	No	No	No	No	No	No	No	No	No	No	No	No	No	No	No	ITU, POT drenagem de hematoma subdural	Yes	Yes	No	No	No	No	No	High-dependency care	Pain response	No	Decreased sensation / decreased level of consciousness / decreased general condition	12 fr	Does not apply	Does not apply	Does not apply	No	Other (specify)
366	General Clinic		Afternoon	Yes	Male	São Paulo	Brazil	Brown	Single	Incomplete elementary school	Chapter IX Diseases of the circulatory system	No	No	Yes	No	No	No	No	No	No	Yes	No	No	No	No	No	No	No	No	No	Trombólise; anemia; síndrome consumptiva	Yes	Yes	Yes	No	No	No	No	High-dependency care	Alert	No	Malnutrition	12 fr	Blind at the bedside	Enteric (duodenal / jejunal)	X-ray examination only (X-ray)	No	Other (specify)	Open or intermittent system
367	General Clinic		Night	Yes	Male	São Paulo	Brazil	White	Married	Incomplete elementary school	Chapter XIV Diseases of the genitourinary system	No	No	Yes	No	No	No	No	No	No	No	No	Yes	No	No	No	No	No	No	No	Lesão peniana, PO de cistostomia, ITU, Bradicardia sinusal	Yes	Yes	Yes	Yes	No	No	No	Semi-intensive care	Confused	No	Decreased sensation / decreased level of consciousness / decreased general condition	12 fr	Does not apply	Does not apply	Does not apply	No	Other (specify)	Open or intermittent system
367	General Clinic		Night	Yes	Male	São Paulo	Brazil	White	Married	Incomplete elementary school	Chapter XIV Diseases of the genitourinary system	No	No	Yes	No	No	No	No	No	No	No	No	Yes	No	No	No	No	No	No	No	Lesão peniana, PO de cistostomia, ITU, Bradicardia sinusal	Yes	Yes	Yes	Yes	No	No	No	Semi-intensive care	Confused	No	Decreased sensation / decreased level of consciousness / decreased general condition	12 fr	Does not apply	Does not apply	Does not apply	No	Other (specify)	Open or intermittent system
368	General Clinic		Afternoon	Yes	Male	São Paulo	Brazil	Brown	Divorced	Illiterate	Chapter IX Diseases of the circulatory system	No	No	No	No	No	No	No	No	No	No	No	No	No	No	No	No	No	No	No		No	No	No	No	No	No	No	High-dependency care	Alert	No	Malnutrition	12 fr	Blind at the bedside	Enteric (duodenal / jejunal)	X-ray examination only (X-ray)	No	Other (specify)	Open or intermittent system
369	General Clinic		Afternoon	Yes	Female	São Paulo	Brazil	Brown	Married	Incomplete elementary school	Chapter XVIII Symptoms, signs and abnormal clinical and laboratory findings, not elsewhere classified	No	No	Yes	Yes	No	No	No	No	No	No	No	Yes	No	No	No	No	No	No	No	Delirium hipoativo	Yes	No	No	No	No	No	No	High-dependency care	Confused	No	Dysphagia	12 fr	Does not apply	Does not apply	Does not apply	No	Standard	Open or intermittent system
370	General Clinic		Night	Yes	Female	São Paulo	Brazil	White	Married	Complete college degree	Chapter XVIII Symptoms, signs and abnormal clinical and laboratory findings, not elsewhere classified	No	No	Yes	No	No	No	No	No	No	Yes	No	No	No	No	No	No	No	No	No		No	No	No	No	No	No	No	High-dependency care	Pain response	No	Decreased sensation / decreased level of consciousness / decreased general condition	12 fr	Blind at the bedside	Enteric (duodenal / jejunal)	X-ray examination only (X-ray)	No	Specialized	Open or intermittent system
371	General Clinic		Night	Yes	Female	São Paulo	Brazil	White	Single	Incomplete elementary school	Chapter XVIII Symptoms, signs and abnormal clinical and laboratory findings, not elsewhere classified	No	No	Yes	No	No	No	No	No	No	No	No	Yes	No	No	No	No	No	No	No	Disfagia, anemia, hepatoesplenomegalia a esclarecer	Yes	Yes	Yes	No	No	No	No	High-dependency care	Confused	No	Dysphagia	12 fr	Does not apply	Does not apply	Does not apply	No	Other (specify)	Open or intermittent system
371	General Clinic		Night	Yes	Female	São Paulo	Brazil	White	Single	Incomplete elementary school	Chapter XVIII Symptoms, signs and abnormal clinical and laboratory findings, not elsewhere classified	No	No	Yes	No	No	No	No	No	No	No	No	Yes	No	No	No	No	No	No	No	Disfagia, anemia, hepatoesplenomegalia a esclarecer	Yes	Yes	Yes	No	No	No	No	High-dependency care	Confused	No	Dysphagia	12 fr	Does not apply	Does not apply	Does not apply	No	Other (specify)	Open or intermittent system
371	General Clinic		Night	Yes	Female	São Paulo	Brazil	White	Single	Incomplete elementary school	Chapter XVIII Symptoms, signs and abnormal clinical and laboratory findings, not elsewhere classified	No	No	Yes	No	No	No	No	No	No	No	No	Yes	No	No	No	No	No	No	No	Disfagia, anemia, hepatoesplenomegalia a esclarecer	Yes	Yes	Yes	No	No	No	No	High-dependency care	Confused	No	Dysphagia	12 fr	Does not apply	Does not apply	Does not apply	No	Other (specify)	Open or intermittent system
371	General Clinic		Night	Yes	Female	São Paulo	Brazil	White	Single	Incomplete elementary school	Chapter XVIII Symptoms, signs and abnormal clinical and laboratory findings, not elsewhere classified	No	No	Yes	No	No	No	No	No	No	No	No	Yes	No	No	No	No	No	No	No	Disfagia, anemia, hepatoesplenomegalia a esclarecer	Yes	Yes	Yes	No	No	No	No	High-dependency care	Confused	No	Dysphagia	12 fr	Does not apply	Does not apply	Does not apply	No	Other (specify)	Open or intermittent system
372	Other (specify)	Surgery	Afternoon	Yes	Male	São Paulo	Brazil	Brown	Single	Complete college degree	Chapter XIX Injury, poisoning and certain other consequences of external causes	No	No	No	No	No	No	No	No	No	No	No	No	No	No	No	No	No	No	No		No	No	No	No	No	No	No	Semi-intensive care	Unconscious	Yes	Decreased sensation / decreased level of consciousness / decreased general condition	12 fr	Blind at the bedside	Enteric (duodenal / jejunal)	X-ray examination only (X-ray)	No	Other (specify)	Open or intermittent system
373	General Clinic		Night	Yes	Male	São Paulo	Brazil	Brown	Married	Incomplete elementary school	Chapter V Mental and behavioural disorders	No	No	Yes	Yes	No	No	No	No	No	Yes	No	Yes	No	No	No	No	No	No	No	AVC prévio, POT fratura de fêmur	Yes	Yes	No	No	No	No	No	High-dependency care	Confused	No	Decreased sensation / decreased level of consciousness / decreased general condition	12 fr	Does not apply	Does not apply	Does not apply	No	Standard	Open or intermittent system
374	General Clinic		Afternoon	Yes	Male	São Paulo	Brazil	Brown	Single	Incomplete elementary school	Chapter IX Diseases of the circulatory system	No	No	No	No	No	No	No	No	No	No	No	No	No	No	No	No	No	No	No		No	No	No	No	No	No	No	Semi-intensive care	Alert	Yes	Decreased sensation / decreased level of consciousness / decreased general condition	12 fr	Does not apply	Does not apply	Does not apply	No	Other (specify)	Open or intermittent system
375	General Clinic		Afternoon	Yes	Female	São Paulo	Brazil	Brown	Widower	Illiterate	Chapter IX Diseases of the circulatory system	No	No	Yes	No	No	No	No	No	No	No	No	No	No	No	No	No	No	No	No	FA crônica, ACO irregular com Marevan, ITU	Yes	Yes	Yes	No	No	No	No	High-dependency care	Alert	No	Dysphagia	12 fr	Does not apply	Does not apply	Does not apply	No	Other (specify)	Open or intermittent system
376	General Clinic		Afternoon	Yes	Male	São Paulo	Brazil	White	Married	Illiterate	Chapter IX Diseases of the circulatory system	No	Yes	Yes	No	No	No	No	No	No	Yes	No	No	No	No	No	No	No	No	No	Hipertireoidismo	Yes	No	No	No	No	No	No	High-dependency care	Alert	No	Dysphagia	12 fr	Blind at the bedside	Enteric (duodenal / jejunal)	X-ray examination only (X-ray)	No	Specialized	Open or intermittent system
377	General Clinic		Night	Yes	Male	São Paulo	Brazil	Brown	Married	Incomplete elementary school	Chapter I Certain infectious and parasitic diseases	No	No	No	No	No	No	No	No	No	No	No	Yes	No	No	No	No	No	No	No		No	No	No	No	No	No	No	High-dependency care	Alert	Yes	Dysphagia	12 fr	Blind at the bedside	Enteric (duodenal / jejunal)	Epigastric auscultation, aspiration of gastric contents and radiological examination (X-ray)	No	Specialized	Open or intermittent system
378	General Clinic		Night	Yes	Male	São Paulo	Brazil	Brown	Widower	Illiterate	Chapter I Certain infectious and parasitic diseases	No	No	Yes	No	No	No	No	No	No	Yes	No	Yes	No	No	No	No	No	No	No		No	No	No	No	No	No	No	High-dependency care	Confused	No	Dysphagia	12 fr	Blind at the bedside	Enteric (duodenal / jejunal)	X-ray examination only (X-ray)	No	Oligomeric	Open or intermittent system
379	General Clinic		Afternoon	Yes	Female	São Paulo	Brazil	Brown	Married	Incomplete elementary school	Chapter IX Diseases of the circulatory system	No	No	Yes	No	No	No	No	No	No	Yes	No	No	No	No	No	No	No	No	No	Hipotiroidismo	Yes	No	No	No	No	No	No	Semi-intensive care	Confused	No	Decreased sensation / decreased level of consciousness / decreased general condition	12 fr	Does not apply	Does not apply	Does not apply	No	Specialized	Open or intermittent system
380	General Clinic		Afternoon	Yes	Female	São Paulo	Brazil	White	Other (specify)	Illiterate	Chapter IX Diseases of the circulatory system	No	No	Yes	No	No	No	No	No	No	Yes	No	Yes	No	No	No	No	No	No	No	Anemia severa; Infecção do trato urinário; Osteoporose	Yes	Yes	Yes	No	No	No	No	High-dependency care	Confused	No	Dysphagia	12 fr	Blind at the bedside	Enteric (duodenal / jejunal)	X-ray examination only (X-ray)	No	Specialized	Open or intermittent system
381	General Clinic		Afternoon	No	Female	São Paulo	Brazil	Brown	Married	Incomplete elementary school	Chapter X Diseases of the respiratory system	No	No	Yes	Yes	No	No	No	No	No	No	No	No	No	No	No	No	No	No	No	dislipidemia	Yes	No	No	No	No	No	No	High-dependency care	Pain response	No	Dysphagia	12 fr	Blind at the bedside	Enteric (duodenal / jejunal)	Epigastric auscultation, aspiration of gastric contents and radiological examination (X-ray)	No	Standard	Open or intermittent system
382	General Clinic		Afternoon	Yes	Male	São Paulo	Brazil	Brown	Married	Illiterate	Chapter XIX Injury, poisoning and certain other consequences of external causes	No	No	Yes	No	No	No	No	No	No	Yes	No	No	No	No	No	No	No	No	No		No	No	No	No	No	No	No	High-dependency care	Alert	Yes	Decreased sensation / decreased level of consciousness / decreased general condition	12 fr	Blind at the bedside	Enteric (duodenal / jejunal)	X-ray examination only (X-ray)	No	Specialized	Open or intermittent system
383	General Clinic		Afternoon	Yes	Female	São Paulo	Brazil	White	Married	Incomplete elementary school	Chapter X Diseases of the respiratory system	No	No	Yes	No	No	No	No	No	No	Yes	No	Yes	No	No	No	No	No	No	No		No	No	No	No	No	No	No	Semi-intensive care	Alert	No	Dysphagia	12 fr	Does not apply	Does not apply	Does not apply	No	Specialized	Open or intermittent system
384	General Clinic		Afternoon	Yes	Male	São Paulo	Brazil	Brown	Married	Complete primary education	Chapter IX Diseases of the circulatory system	No	No	Yes	No	No	No	No	No	No	Yes	No	No	No	No	No	No	No	No	No		No	No	No	No	No	No	No	High-dependency care	Confused	No	Dysphagia	12 fr	Blind at the bedside	Enteric (duodenal / jejunal)	X-ray examination only (X-ray)	No	Specialized	Open or intermittent system
386	General Clinic		Afternoon	Yes	Female	São Paulo	Brazil	White	Married	Illiterate	Chapter IX Diseases of the circulatory system	No	No	No	No	No	No	No	No	No	Yes	No	No	No	No	No	No	No	No	No		No	No	No	No	No	No	No	High-dependency care	Confused	No	Dysphagia	12 fr	Blind at the bedside	Enteric (duodenal / jejunal)	X-ray examination only (X-ray)	No	Specialized	Open or intermittent system
387	General Clinic		Night	No	Male	São Paulo	Brazil	Brown	Widower	Incomplete elementary school	Chapter II Neoplasms	No	No	Yes	No	No	No	No	No	No	No	No	No	No	No	No	No	No	No	No		No	No	No	No	No	No	No	High-dependency care	Confused	No	Decreased sensation / decreased level of consciousness / decreased general condition	12 fr	Blind at the bedside	Enteric (duodenal / jejunal)	Epigastric auscultation, aspiration of gastric contents and radiological examination (X-ray)	No	Does not apply	Does not apply
388	General Clinic		Afternoon	Yes	Male	São Paulo	Brazil	Black	Divorced	Can read and write	Chapter IX Diseases of the circulatory system	No	No	Yes	No	No	No	No	No	No	No	No	No	No	No	No	No	No	No	No	Erisipela	Yes	No	No	No	No	No	No	High-dependency care	Alert	No	Dysphagia	12 fr	Blind at the bedside	Enteric (duodenal / jejunal)	X-ray examination only (X-ray)	No	Standard	Open or intermittent system
389	General Clinic		Afternoon	Yes	Male	São Paulo	Brazil	White	Single	Incomplete elementary school	Chapter IX Diseases of the circulatory system	No	Yes	No	No	No	No	No	No	No	No	No	Yes	No	No	No	No	No	No	No	Infecção pulmonar à direita	Yes	No	No	No	No	No	No	High-dependency care	Confused	Yes	Dysphagia		Does not apply	Gastric	Does not apply	No	Standard	Open or intermittent system
390	General Clinic		Night	Yes	Male	São Paulo	Brazil	White	Married	Incomplete elementary school	Chapter XVIII Symptoms, signs and abnormal clinical and laboratory findings, not elsewhere classified	No	No	No	No	No	No	No	No	No	No	No	No	No	Yes	No	No	No	No	No	Insuficiência respiratória	Yes	No	No	No	No	No	No	High-dependency care	Alert	No	Dysphagia	12 fr	Blind at the bedside	Enteric (duodenal / jejunal)	X-ray examination only (X-ray)	No	Standard	Open or intermittent system
391	General Clinic		Night	Yes	Female	São Paulo	Brazil	White	Widower	Incomplete elementary school	Chapter IX Diseases of the circulatory system	No	No	Yes	Yes	No	No	No	No	No	No	No	No	No	No	No	No	No	No	No	RUPTURA DE ANEURISMA 2015, osteoartrose de quadril	Yes	Yes	No	No	No	No	No	High-dependency care	Alert	No	Dysphagia	12 fr	Does not apply	Does not apply	Does not apply	No	Standard	Open or intermittent system
392	General Clinic		Afternoon	Yes	Male	São Paulo	Brazil	Brown	Single	Incomplete college degre	Chapter VI Diseases of the nervous system	No	No	No	No	No	No	No	No	No	No	No	No	No	No	No	No	No	No	No		No	No	No	No	No	No	No	High-dependency care	Alert	Yes	Dysphagia	12 fr	Blind at the bedside	Enteric (duodenal / jejunal)	Epigastric auscultation, aspiration of gastric contents and radiological examination (X-ray)	No	Other (specify)	Open or intermittent system
393	General Clinic		Afternoon	Yes	Male	São Paulo	Brazil	White	Married	Complete primary education	Chapter IX Diseases of the circulatory system	No	No	Yes	No	No	No	No	No	No	Yes	No	No	No	No	No	No	No	No	No	HPB	Yes	No	No	No	No	No	No	High-dependency care	Alert	No	Dysphagia	12 fr	Does not apply	Does not apply	Does not apply	No	Standard	Open or intermittent system
395	General Clinic		Afternoon	Yes	Male	São Paulo	Brazil	White	Widower	Incomplete elementary school	Chapter XIX Injury, poisoning and certain other consequences of external causes	No	No	No	No	No	No	No	No	No	No	No	No	No	No	No	No	No	No	No	IRpA, broncoespasmo	Yes	Yes	No	No	No	No	No	Intensive Care	Pain response	Yes	Decreased sensation / decreased level of consciousness / decreased general condition	12 fr	Does not apply	Does not apply	Does not apply	No	Other (specify)	Open or intermittent system
397	General Clinic		Afternoon	Yes	Male	São Paulo	Brazil	White	Married	Illiterate	Chapter IX Diseases of the circulatory system	No	No	Yes	No	No	No	No	No	No	No	No	No	No	No	No	No	No	No	No	FA crônica, POT fratura de fêmur	Yes	Yes	No	No	No	No	No	High-dependency care	Alert	No	Dysphagia	12 fr	Does not apply	Does not apply	Does not apply	No	Other (specify)	Open or intermittent system
399	General Clinic		Afternoon	Yes	Female	São Paulo	Brazil	White	Widower	Illiterate	Chapter IX Diseases of the circulatory system	No	No	Yes	No	No	No	No	No	No	Yes	No	No	No	No	No	No	No	No	No		No	No	No	No	No	No	No	High-dependency care	Pain response	No	Decreased sensation / decreased level of consciousness / decreased general condition	12 fr	Does not apply	Does not apply	Does not apply	No	Specialized	Open or intermittent system
403	General Clinic		Afternoon	Yes	Female	São Paulo	Brazil	Brown	Widower	Incomplete elementary school	Chapter IX Diseases of the circulatory system	No	No	No	No	No	No	No	No	No	Yes	No	Yes	No	No	No	No	No	No	No		No	No	No	No	No	No	No	High-dependency care	Alert	No	Dysphagia	12 fr	Does not apply	Does not apply	Does not apply	No	Specialized	Open or intermittent system
414	General Clinic		Morning	Yes	Female	Minas Gerais	Brazil	Brown	Married	Incomplete elementary school	Chapter X Diseases of the respiratory system	No	Yes	No	Yes	No	No	No	No	No	No	No	No	No	No	No	No	No	No	No		No	No	No	No	No	No	No	Does not apply	Unconscious	No	Decreased sensation / decreased level of consciousness / decreased general condition	12 fr	Does not apply	Gastric	Does not apply	No	Hypercaloric	Open or intermittent system
415	General Clinic		Afternoon	No	Female	Minas Gerais	Brazil	White	Widower	Illiterate	Chapter XI Diseases of the digestive system	No	No	No	No	No	No	No	No	No	No	No	Yes	No	No	No	No	No	No	No		No	No	No	No	No	No	No	Does not apply	Confused	No	Decreased sensation / decreased level of consciousness / decreased general condition	12 fr	Blind at the bedside	Enteric (duodenal / jejunal)	Epigastric auscultation and radiological examination (X-ray)	Yes	Does not apply	Does not apply
415	General Clinic		Afternoon	No	Female	Minas Gerais	Brazil	White	Widower	Illiterate	Chapter XI Diseases of the digestive system	No	No	No	No	No	No	No	No	No	No	No	Yes	No	No	No	No	No	No	No		No	No	No	No	No	No	No	Does not apply	Confused	No	Decreased sensation / decreased level of consciousness / decreased general condition	12 fr	Blind at the bedside	Enteric (duodenal / jejunal)	Epigastric auscultation and radiological examination (X-ray)	Yes	Does not apply	Does not apply
416	General Clinic		Afternoon	Yes	Female	Minas Gerais	Brazil	White	Widower	Illiterate	Chapter X Diseases of the respiratory system	No	No	No	Yes	Yes	No	No	No	No	Yes	Yes	No	No	No	No	No	No	No	No	Epilepsia	Yes	No	No	No	No	No	No	Does not apply	Pain response	No	Malnutrition	12 fr	Does not apply	Enteric (duodenal / jejunal)	Does not apply	No	Standard	Open or intermittent system
417	General Clinic		Morning	Yes	Male	Minas Gerais	Brazil	White	Married	Can read and write	Chapter XIV Diseases of the genitourinary system	No	No	No	No	Yes	No	No	No	No	No	No	No	No	No	No	No	No	No	No		No	No	No	No	No	No	No	High-dependency care	Confused	No	Dysphagia	12 fr	Does not apply	Does not apply	Does not apply	Yes	Standard	Open or intermittent system
418	General Clinic		Afternoon	No	Female	Minas Gerais	Brazil	White	Widower	Illiterate	Chapter X Diseases of the respiratory system	No	No	No	Yes	No	No	No	No	No	No	No	No	No	No	No	No	No	No	No	Cardiopata	Yes	No	No	No	No	No	No	Does not apply	Confused	No	Decreased sensation / decreased level of consciousness / decreased general condition	12 fr	Blind at the bedside	Enteric (duodenal / jejunal)	Epigastric auscultation only	Yes	Does not apply	Does not apply
418	General Clinic		Afternoon	No	Female	Minas Gerais	Brazil	White	Widower	Illiterate	Chapter X Diseases of the respiratory system	No	No	No	Yes	No	No	No	No	No	No	No	No	No	No	No	No	No	No	No	Cardiopata	Yes	No	No	No	No	No	No	Does not apply	Confused	No	Decreased sensation / decreased level of consciousness / decreased general condition	12 fr	Blind at the bedside	Enteric (duodenal / jejunal)	Epigastric auscultation only	Yes	Does not apply	Does not apply
419	General Clinic		Afternoon	No	Male	Minas Gerais	Brazil	White	Widower	Can read and write	Chapter X Diseases of the respiratory system	No	Yes	No	No	No	Yes	No	No	No	No	No	No	No	No	No	No	No	No	No		No	No	No	No	No	No	No	Intensive Care	Unconscious	No	Inappetence / low oral acceptance	20 fr	Blind at the bedside	Gastric	Epigastric auscultation and radiological examination (X-ray)	No	Does not apply	Does not apply
420	General Clinic		Morning	Yes	Male	Minas Gerais	Brazil	Brown	Divorced	Incomplete elementary school	Chapter IX Diseases of the circulatory system	No	No	Yes	Yes	No	No	No	No	No	No	No	No	No	No	No	No	No	No	No		No	No	No	No	No	No	No	Does not apply	Confused	No	Inappetence / low oral acceptance		Does not apply	Does not apply	Does not apply	No	Standard	Open or intermittent system
420	General Clinic		Morning	Yes	Male	Minas Gerais	Brazil	Brown	Divorced	Incomplete elementary school	Chapter IX Diseases of the circulatory system	No	No	Yes	Yes	No	No	No	No	No	No	No	No	No	No	No	No	No	No	No		No	No	No	No	No	No	No	Does not apply	Confused	No	Inappetence / low oral acceptance		Does not apply	Does not apply	Does not apply	No	Standard	Open or intermittent system
421	General Clinic		Morning	No	Female	Minas Gerais	Brazil	White	Married	Incomplete elementary school	Chapter I Certain infectious and parasitic diseases	No	No	No	No	Yes	No	No	No	No	No	No	No	No	No	No	No	No	No	No		No	No	No	No	No	No	No	Semi-intensive care	Unconscious	No	Malnutrition	12 fr	Blind at the bedside	Enteric (duodenal / jejunal)	Epigastric auscultation only	No	Hypercaloric	Open or intermittent system
422	General Clinic		Night	No	Female	Minas Gerais	Brazil	White	Widower	Incomplete elementary school	Chapter IX Diseases of the circulatory system	No	No	Yes	Yes	No	No	No	No	No	Yes	No	No	No	No	No	No	No	No	No		No	No	No	No	No	No	No	Does not apply	Confused	No	Inappetence / low oral acceptance	12 fr	Blind at the bedside	Gastric	Epigastric auscultation only	No	Standard	Open or intermittent system
422	General Clinic		Night	No	Female	Minas Gerais	Brazil	White	Widower	Incomplete elementary school	Chapter IX Diseases of the circulatory system	No	No	Yes	Yes	No	No	No	No	No	Yes	No	No	No	No	No	No	No	No	No		No	No	No	No	No	No	No	Does not apply	Confused	No	Inappetence / low oral acceptance	12 fr	Blind at the bedside	Gastric	Epigastric auscultation only	No	Standard	Open or intermittent system
423	General Clinic		Night	Yes	Male	Minas Gerais	Brazil	White	Married	Incomplete elementary school	Chapter X Diseases of the respiratory system	No	No	Yes	No	No	No	No	No	No	No	No	No	No	No	No	No	No	No	No		No	No	No	No	No	No	No	Semi-intensive care	Pain response	Yes	Decreased sensation / decreased level of consciousness / decreased general condition		Does not apply	Does not apply	Does not apply	No	Standard	Open or intermittent system
424	General Clinic		Afternoon	No	Male	Minas Gerais	Brazil	Brown	Married	Incomplete elementary school	Chapter X Diseases of the respiratory system	No	No	No	Yes	No	No	No	No	No	No	No	No	No	No	No	No	No	No	No		No	No	No	No	No	No	No	Semi-intensive care	Pain response	No	Decreased sensation / decreased level of consciousness / decreased general condition	12 fr	Blind at the bedside	Enteric (duodenal / jejunal)	Epigastric auscultation and radiological examination (X-ray)	No	Other (specify)	Open or intermittent system
425	General Clinic		Afternoon	Yes	Male	Minas Gerais	Brazil	White	Single	Complete high school	Chapter XIX Injury, poisoning and certain other consequences of external causes	No	No	No	Yes	No	No	No	No	No	No	No	No	No	No	No	No	No	No	No		No	No	No	No	No	No	No	Intensive Care	Unconscious	Yes	Decreased sensation / decreased level of consciousness / decreased general condition	12 fr	Does not apply	Enteric (duodenal / jejunal)	Does not apply	No	Other (specify)	Open or intermittent system
426	General Clinic		Afternoon	No	Male	Minas Gerais	Brazil	Black	Single	Incomplete elementary school	Chapter XI Diseases of the digestive system	No	No	No	No	No	No	No	No	No	No	No	No	No	No	No	No	No	No	No		No	No	No	No	No	No	No	Semi-intensive care	Confused	No	Other (specify)	12 fr	Blind at the bedside	Gastric	Epigastric auscultation and aspiration of gastric contents	Yes	Standard	Open or intermittent system
427	General Clinic		Morning	Yes	Female	Minas Gerais	Brazil	White	Widower	Incomplete elementary school	Chapter IX Diseases of the circulatory system	No	No	Yes	Yes	No	No	No	No	No	No	No	No	No	No	No	No	No	No	No		No	No	No	No	No	No	No		Pain response	No	Other (specify)			Enteric (duodenal / jejunal)		No	Other (specify)	Open or intermittent system
428	General Clinic		Afternoon	Yes	Male	Minas Gerais	Brazil	White	Married	Complete primary education	Chapter V Mental and behavioural disorders	No	No	No	Yes	Yes	No	No	No	No	No	No	No	No	No	No	No	No	No	No		No	No	No	No	No	No	No	Intermediate Care	Pain response	No	Inappetence / low oral acceptance	12 fr	Blind at the bedside	Gastric	Epigastric auscultation only	No	Standard	Open or intermittent system
429	General Clinic		Morning	No	Female	Minas Gerais	Brazil	Brown	Widower	Illiterate	Chapter IX Diseases of the circulatory system	No	No	No	Yes	No	No	No	No	No	No	No	No	Yes	No	No	No	No	No	No		No	No	No	No	No	No	No	Intermediate Care	Alert	No	Dysphagia	14 fr	Blind at the bedside	Gastric	Epigastric auscultation only	No	Other (specify)	Open or intermittent system
430	General Clinic		Morning	No	Male	Minas Gerais	Brazil	White	Widower	Can read and write	Chapter XI Diseases of the digestive system	No	No	No	No	Yes	No	No	No	No	No	No	No	No	No	No	No	No	No	No	trauma esôfago	Yes	No	No	No	No	No	No		Alert	No	Dysphagia	12 fr	Blind at the bedside	Enteric (duodenal / jejunal)	X-ray examination only (X-ray)	No	Standard	Open or intermittent system
431	General Clinic		Morning	No	Male	Minas Gerais	Brazil	White	Widower	Can read and write	Chapter II Neoplasms	No	No	Yes	No	No	No	No	No	No	No	No	No	No	No	No	No	No	No	No		No	No	No	No	No	No	No	Does not apply	Alert	No	Inappetence / low oral acceptance	12 fr	Blind at the bedside	Enteric (duodenal / jejunal)	Epigastric auscultation and radiological examination (X-ray)	Yes	Does not apply	Does not apply
432	General Clinic		Afternoon	No	Male	Minas Gerais	Brazil	Brown	Single	Illiterate	Chapter I Certain infectious and parasitic diseases	No	No	No	No	No	No	No	No	No	No	No	No	No	No	No	No	No	No	No		No	No	No	No	No	No	No	Minimal care	Confused	No	Malnutrition	12 fr	Blind at the bedside	Enteric (duodenal / jejunal)	Epigastric auscultation only	No	Standard	Open or intermittent system
433	General Clinic		Afternoon	No	Male	Minas Gerais	Brazil	Brown	Single	Illiterate	Chapter XIV Diseases of the genitourinary system	No	No	Yes	No	Yes	No	No	No	No	Yes	No	No	No	No	No	No	No	No	No		No	No	No	No	No	No	No		Alert	No	Dysphagia	12 fr	Blind at the bedside	Enteric (duodenal / jejunal)	Epigastric auscultation and radiological examination (X-ray)	No	Other (specify)	Open or intermittent system
434	General Clinic		Morning	No	Female	Minas Gerais	Brazil	White	Widower	Can read and write	Chapter IX Diseases of the circulatory system	No	No	Yes	Yes	No	No	No	No	No	No	No	No	No	No	No	No	No	No	No		No	No	No	No	No	No	No	Intermediate Care	Pain response	No	Decreased sensation / decreased level of consciousness / decreased general condition	12 fr	Blind at the bedside	Gastric	Epigastric auscultation only		Standard	Open or intermittent system
435	General Clinic		Afternoon	No	Female	Minas Gerais	Brazil	Brown	Widower	Illiterate	Chapter XIV Diseases of the genitourinary system	No	No	Yes	Yes	No	No	No	No	No	No	No	No	Yes	No	No	No	No	No	No		No	No	No	No	No	No	No	Intermediate Care	Confused	No	Malnutrition	12 fr	Blind at the bedside	Gastric	Epigastric auscultation only	No	Does not apply	Does not apply
487	General Clinic		Afternoon	No	Male	Rio Grande do Sul	Brazil	White	Single	Complete high school	Chapter XIX Injury, poisoning and certain other consequences of external causes	No	No	No	Yes	No	No	No	No	No	No	No	No	No	No	No	No	No	No	No		No	No	No	No	No	No	No	High-dependency care	Confused	No	Decreased sensation / decreased level of consciousness / decreased general condition	12 fr	Blind at the bedside	Enteric (duodenal / jejunal)	Epigastric auscultation only	No	Other (specify)	Open or intermittent system
488	General Clinic		Afternoon	No	Female	Rio Grande do Sul	Brazil	White	Married	Can read and write	Chapter XI Diseases of the digestive system	No	Yes	Yes	Yes	No	No	No	No	No	Yes	No	Yes	No	No	No	No	No	No	No		No	No	No	No	No	No	No	High-dependency care	Confused	No	Decreased sensation / decreased level of consciousness / decreased general condition	12 fr	Blind at the bedside	Enteric (duodenal / jejunal)	Epigastric auscultation and aspiration of gastric contents	Yes	Does not apply	Does not apply
489	General Clinic		Afternoon	No	Male	Rio Grande do Sul	Brazil	White	Married	Illiterate	Chapter XIX Injury, poisoning and certain other consequences of external causes	No	No	No	Yes	No	No	No	No	No	No	No	No	No	No	No	No	No	No	No		No	No	No	No	No	No	No	Semi-intensive care	Unconscious	No	Decreased sensation / decreased level of consciousness / decreased general condition	12 fr	Blind at the bedside	Enteric (duodenal / jejunal)	Epigastric auscultation only	No	Other (specify)	Open or intermittent system
490	General Clinic		Night	No	Female	Rio Grande do Sul	Brazil	White	Married	Illiterate	Chapter IX Diseases of the circulatory system	No	No	No	Yes	No	No	No	No	No	Yes	No	No	No	No	No	No	No	No	No	Colostomia à E	Yes	No	No	No	No	No	No	High-dependency care	Unconscious	No	Decreased sensation / decreased level of consciousness / decreased general condition	12 fr	Blind at the bedside	Enteric (duodenal / jejunal)	Epigastric auscultation only	No	Does not apply	Does not apply
491	Gastroenterology		Afternoon	No	Male	Rio Grande do Sul	Brazil	Brown		Complete primary education	Chapter IX Diseases of the circulatory system	No	No	No	Yes	No	No	No	No	Yes	No	Yes	No	No	No	No	No	No	No	No	Cirrose; Derrame pleural; Hiperuricemia	Yes	Yes	Yes	No	No	No	No	Semi-intensive care	Unconscious	No	Decreased sensation / decreased level of consciousness / decreased general condition	12 fr	Blind at the bedside	Enteric (duodenal / jejunal)	Epigastric auscultation and radiological examination (X-ray)	No	Other (specify)	Open or intermittent system
492	General Clinic		Night	Yes	Male	Rio Grande do Sul	Brazil	White	Single	Complete high school	Chapter XVIII Symptoms, signs and abnormal clinical and laboratory findings, not elsewhere classified	No	No	Yes	Yes	No	No	No	No	No	No	No	No	No	No	No	No	No	No	No	Dislipidemia; Epilepsia	Yes	Yes	No	No	No	No	No	Semi-intensive care	Confused	No	Decreased sensation / decreased level of consciousness / decreased general condition	12 fr	Blind at the bedside	Enteric (duodenal / jejunal)	Epigastric auscultation and radiological examination (X-ray)	No	Other (specify)	Open or intermittent system
493	General Clinic		Night	Yes	Male	Rio Grande do Sul	Brazil	White	Married	Can read and write	Chapter X Diseases of the respiratory system	No	No	No	No	No	No	No	No	No	No	No	No	No	No	No	No	No	No	No	Outras pneumonias bacterianas	Yes	No	No	No	No	No	No	Intermediate Care	Alert	No	Dysphagia	12 fr	Blind at the bedside	Enteric (duodenal / jejunal)	Epigastric auscultation only	No	Other (specify)	Open or intermittent system
494	General Clinic		Afternoon	Yes	Male	Rio Grande do Sul	Brazil	Black	Single	Complete primary education	Chapter X Diseases of the respiratory system	No	No	No	No	No	No	No	No	No	No	No	No	No	No	No	No	No	No	No	Investigação de CA de estômago	Yes	No	No	No	No	No	No	High-dependency care	Alert	No	Malnutrition	12 fr	Blind at the bedside	Enteric (duodenal / jejunal)	Epigastric auscultation only	No	Hypercaloric	Open or intermittent system
494	General Clinic		Afternoon	Yes	Male	Rio Grande do Sul	Brazil	Black	Single	Complete primary education	Chapter X Diseases of the respiratory system	No	No	No	No	No	No	No	No	No	No	No	No	No	No	No	No	No	No	No	Investigação de CA de estômago	Yes	No	No	No	No	No	No	High-dependency care	Alert	No	Malnutrition	12 fr	Blind at the bedside	Enteric (duodenal / jejunal)	Epigastric auscultation only	No	Hypercaloric	Open or intermittent system
495	General Clinic		Morning	No	Male	Rio Grande do Sul	Brazil	Black	Married	Complete primary education	Chapter IX Diseases of the circulatory system	No	No	Yes	Yes	No	No	No	No	No	No	No	No	No	No	No	No	No	No	No		No	No	No	No	No	No	No	Semi-intensive care	Unconscious	No	Decreased sensation / decreased level of consciousness / decreased general condition	12 fr	Blind at the bedside	Enteric (duodenal / jejunal)	Epigastric auscultation and aspiration of gastric contents	Yes	Does not apply	Does not apply
496	Neurology		Afternoon	No	Male	Rio Grande do Sul	Brazil	White	Divorced	Complete high school	Chapter IX Diseases of the circulatory system	No	No	Yes	Yes	No	No	No	No	No	Yes	Yes	No	No	No	No	No	No	No	No	Sequela motora	Yes	No	No	No	No	No	No	High-dependency care	Unconscious	No	Decreased sensation / decreased level of consciousness / decreased general condition	12 fr	Blind at the bedside	Enteric (duodenal / jejunal)	Epigastric auscultation only	No	Other (specify)	Open or intermittent system
496	Neurology		Afternoon	No	Male	Rio Grande do Sul	Brazil	White	Divorced	Complete high school	Chapter IX Diseases of the circulatory system	No	No	Yes	Yes	No	No	No	No	No	Yes	Yes	No	No	No	No	No	No	No	No	Sequela motora	Yes	No	No	No	No	No	No	High-dependency care	Unconscious	No	Decreased sensation / decreased level of consciousness / decreased general condition	12 fr	Blind at the bedside	Enteric (duodenal / jejunal)	Epigastric auscultation only	No	Other (specify)	Open or intermittent system
496	Neurology		Afternoon	No	Male	Rio Grande do Sul	Brazil	White	Divorced	Complete high school	Chapter IX Diseases of the circulatory system	No	No	Yes	Yes	No	No	No	No	No	Yes	Yes	No	No	No	No	No	No	No	No	Sequela motora	Yes	No	No	No	No	No	No	High-dependency care	Unconscious	No	Decreased sensation / decreased level of consciousness / decreased general condition	12 fr	Blind at the bedside	Enteric (duodenal / jejunal)	Epigastric auscultation only	No	Other (specify)	Open or intermittent system
496	Neurology		Afternoon	No	Male	Rio Grande do Sul	Brazil	White	Divorced	Complete high school	Chapter IX Diseases of the circulatory system	No	No	Yes	Yes	No	No	No	No	No	Yes	Yes	No	No	No	No	No	No	No	No	Sequela motora	Yes	No	No	No	No	No	No	High-dependency care	Unconscious	No	Decreased sensation / decreased level of consciousness / decreased general condition	12 fr	Blind at the bedside	Enteric (duodenal / jejunal)	Epigastric auscultation only	No	Other (specify)	Open or intermittent system
496	Neurology		Afternoon	No	Male	Rio Grande do Sul	Brazil	White	Divorced	Complete high school	Chapter IX Diseases of the circulatory system	No	No	Yes	Yes	No	No	No	No	No	Yes	Yes	No	No	No	No	No	No	No	No	Sequela motora	Yes	No	No	No	No	No	No	High-dependency care	Unconscious	No	Decreased sensation / decreased level of consciousness / decreased general condition	12 fr	Blind at the bedside	Enteric (duodenal / jejunal)	Epigastric auscultation only	No	Other (specify)	Open or intermittent system
496	Neurology		Afternoon	No	Male	Rio Grande do Sul	Brazil	White	Divorced	Complete high school	Chapter IX Diseases of the circulatory system	No	No	Yes	Yes	No	No	No	No	No	Yes	Yes	No	No	No	No	No	No	No	No	Sequela motora	Yes	No	No	No	No	No	No	High-dependency care	Unconscious	No	Decreased sensation / decreased level of consciousness / decreased general condition	12 fr	Blind at the bedside	Enteric (duodenal / jejunal)	Epigastric auscultation only	No	Other (specify)	Open or intermittent system
496	Neurology		Afternoon	No	Male	Rio Grande do Sul	Brazil	White	Divorced	Complete high school	Chapter IX Diseases of the circulatory system	No	No	Yes	Yes	No	No	No	No	No	Yes	Yes	No	No	No	No	No	No	No	No	Sequela motora	Yes	No	No	No	No	No	No	High-dependency care	Unconscious	No	Decreased sensation / decreased level of consciousness / decreased general condition	12 fr	Blind at the bedside	Enteric (duodenal / jejunal)	Epigastric auscultation only	No	Other (specify)	Open or intermittent system
496	Neurology		Afternoon	No	Male	Rio Grande do Sul	Brazil	White	Divorced	Complete high school	Chapter IX Diseases of the circulatory system	No	No	Yes	Yes	No	No	No	No	No	Yes	Yes	No	No	No	No	No	No	No	No	Sequela motora	Yes	No	No	No	No	No	No	High-dependency care	Unconscious	No	Decreased sensation / decreased level of consciousness / decreased general condition	12 fr	Blind at the bedside	Enteric (duodenal / jejunal)	Epigastric auscultation only	No	Other (specify)	Open or intermittent system
496	Neurology		Afternoon	No	Male	Rio Grande do Sul	Brazil	White	Divorced	Complete high school	Chapter IX Diseases of the circulatory system	No	No	Yes	Yes	No	No	No	No	No	Yes	Yes	No	No	No	No	No	No	No	No	Sequela motora	Yes	No	No	No	No	No	No	High-dependency care	Unconscious	No	Decreased sensation / decreased level of consciousness / decreased general condition	12 fr	Blind at the bedside	Enteric (duodenal / jejunal)	Epigastric auscultation only	No	Other (specify)	Open or intermittent system
496	Neurology		Afternoon	No	Male	Rio Grande do Sul	Brazil	White	Divorced	Complete high school	Chapter IX Diseases of the circulatory system	No	No	Yes	Yes	No	No	No	No	No	Yes	Yes	No	No	No	No	No	No	No	No	Sequela motora	Yes	No	No	No	No	No	No	High-dependency care	Unconscious	No	Decreased sensation / decreased level of consciousness / decreased general condition	12 fr	Blind at the bedside	Enteric (duodenal / jejunal)	Epigastric auscultation only	No	Other (specify)	Open or intermittent system
497	Neurology		Afternoon	No	Male	Rio Grande do Sul	Brazil	White	Married	Can read and write	Chapter IX Diseases of the circulatory system	No	No	Yes	Yes	No	No	No	No	No	No	No	No	No	No	No	No	No	No	No		No	No	No	No	No	No	No	High-dependency care	Unconscious	No	Inappetence / low oral acceptance	12 fr	Blind at the bedside	Enteric (duodenal / jejunal)	Epigastric auscultation only	Yes	Does not apply	Does not apply
498	General Clinic		Morning	No	Female	Rio Grande do Sul	Brazil	White	Widower	Complete primary education	Chapter III Diseases of the blood and blood-forming organs and certain disorders involving the immune mechanism	No	Yes	Yes	No	No	No	No	No	No	No	No	No	No	No	No	No	No	No	No	FA	Yes	No	No	No	No	No	No	Semi-intensive care	Unconscious	No	Decreased sensation / decreased level of consciousness / decreased general condition	12 fr	Blind at the bedside	Enteric (duodenal / jejunal)	Epigastric auscultation only	Yes	Does not apply	Does not apply
499	Nephrology		Night	No	Female	Rio Grande do Sul	Brazil	White	Single	Complete college degree	Chapter IV Endocrine, nutritional and metabolic diseases	No	No	Yes	Yes	No	No	No	No	No	Yes	No	No	Yes	No	No	No	No	No	No		No	No	No	No	No	No	No	High-dependency care	Confused	No	Decreased sensation / decreased level of consciousness / decreased general condition	12 fr	Blind at the bedside	Enteric (duodenal / jejunal)	Epigastric auscultation only	Yes	Does not apply	Does not apply
500	General Clinic		Morning	No	Male	Rio Grande do Sul	Brazil	White	Married	Complete primary education	Chapter IX Diseases of the circulatory system	No	Yes	No	Yes	No	Yes	No	No	No	No	No	Yes	No	No	No	No	No	No	No		No	No	No	No	No	No	No	Semi-intensive care	Unconscious	Yes	Decreased sensation / decreased level of consciousness / decreased general condition	12 fr	Blind at the bedside	Enteric (duodenal / jejunal)	Epigastric auscultation and radiological examination (X-ray)	No	Other (specify)	Open or intermittent system
501	General Clinic		Afternoon	No	Female	Rio Grande do Sul	Brazil	Black	Widower	Can read and write	Chapter XI Diseases of the digestive system	No	No	No	No	Yes	No	No	No	No	No	No	No	No	No	No	No	No	No	No	PARKINSON; História de HDB	Yes	Yes	No	No	No	No	No	Intensive Care	Unconscious	No	Decreased sensation / decreased level of consciousness / decreased general condition	12 fr	Blind at the bedside	Enteric (duodenal / jejunal)	Epigastric auscultation and radiological examination (X-ray)	No	Other (specify)	Open or intermittent system
502	Neurology		Afternoon	No	Female	Rio Grande do Sul	Brazil	Black	Married	Complete high school	Chapter XIX Injury, poisoning and certain other consequences of external causes	No	No	No	Yes	No	No	No	No	No	No	No	No	No	No	No	No	No	No	No		No	No	No	No	No	No	No	High-dependency care	Unconscious	No	Decreased sensation / decreased level of consciousness / decreased general condition	12 fr	Blind at the bedside	Enteric (duodenal / jejunal)	Epigastric auscultation only	No	Does not apply	Does not apply
502	Neurology		Afternoon	No	Female	Rio Grande do Sul	Brazil	Black	Married	Complete high school	Chapter XIX Injury, poisoning and certain other consequences of external causes	No	No	No	Yes	No	No	No	No	No	No	No	No	No	No	No	No	No	No	No		No	No	No	No	No	No	No	High-dependency care	Unconscious	No	Decreased sensation / decreased level of consciousness / decreased general condition	12 fr	Blind at the bedside	Enteric (duodenal / jejunal)	Epigastric auscultation only	No	Does not apply	Does not apply
502	Neurology		Afternoon	No	Female	Rio Grande do Sul	Brazil	Black	Married	Complete high school	Chapter XIX Injury, poisoning and certain other consequences of external causes	No	No	No	Yes	No	No	No	No	No	No	No	No	No	No	No	No	No	No	No		No	No	No	No	No	No	No	High-dependency care	Unconscious	No	Decreased sensation / decreased level of consciousness / decreased general condition	12 fr	Blind at the bedside	Enteric (duodenal / jejunal)	Epigastric auscultation only	No	Does not apply	Does not apply
503	General Clinic		Night	No	Male	Rio Grande do Sul	Brazil	White	Divorced	Incomplete elementary school	Chapter IX Diseases of the circulatory system	Yes	No	Yes	No	Yes	No	No	No	No	Yes	No	Yes	No	No	No	No	No	No	No	Hipotireoidismo; Cardiopata	Yes	Yes	No	No	No	No	No	High-dependency care	Unconscious	No	Decreased sensation / decreased level of consciousness / decreased general condition	12 fr	Blind at the bedside	Enteric (duodenal / jejunal)	Epigastric auscultation only	No	Other (specify)	Open or intermittent system
503	General Clinic		Night	No	Male	Rio Grande do Sul	Brazil	White	Divorced	Incomplete elementary school	Chapter IX Diseases of the circulatory system	Yes	No	Yes	No	Yes	No	No	No	No	Yes	No	Yes	No	No	No	No	No	No	No	Hipotireoidismo; Cardiopata	Yes	Yes	No	No	No	No	No	High-dependency care	Unconscious	No	Decreased sensation / decreased level of consciousness / decreased general condition	12 fr	Blind at the bedside	Enteric (duodenal / jejunal)	Epigastric auscultation only	No	Other (specify)	Open or intermittent system
503	General Clinic		Night	No	Male	Rio Grande do Sul	Brazil	White	Divorced	Incomplete elementary school	Chapter IX Diseases of the circulatory system	Yes	No	Yes	No	Yes	No	No	No	No	Yes	No	Yes	No	No	No	No	No	No	No	Hipotireoidismo; Cardiopata	Yes	Yes	No	No	No	No	No	High-dependency care	Unconscious	No	Decreased sensation / decreased level of consciousness / decreased general condition	12 fr	Blind at the bedside	Enteric (duodenal / jejunal)	Epigastric auscultation only	No	Other (specify)	Open or intermittent system
503	General Clinic		Night	No	Male	Rio Grande do Sul	Brazil	White	Divorced	Incomplete elementary school	Chapter IX Diseases of the circulatory system	Yes	No	Yes	No	Yes	No	No	No	No	Yes	No	Yes	No	No	No	No	No	No	No	Hipotireoidismo; Cardiopata	Yes	Yes	No	No	No	No	No	High-dependency care	Unconscious	No	Decreased sensation / decreased level of consciousness / decreased general condition	12 fr	Blind at the bedside	Enteric (duodenal / jejunal)	Epigastric auscultation only	No	Other (specify)	Open or intermittent system
503	General Clinic		Night	No	Male	Rio Grande do Sul	Brazil	White	Divorced	Incomplete elementary school	Chapter IX Diseases of the circulatory system	Yes	No	Yes	No	Yes	No	No	No	No	Yes	No	Yes	No	No	No	No	No	No	No	Hipotireoidismo; Cardiopata	Yes	Yes	No	No	No	No	No	High-dependency care	Unconscious	No	Decreased sensation / decreased level of consciousness / decreased general condition	12 fr	Blind at the bedside	Enteric (duodenal / jejunal)	Epigastric auscultation only	No	Other (specify)	Open or intermittent system
503	General Clinic		Night	No	Male	Rio Grande do Sul	Brazil	White	Divorced	Incomplete elementary school	Chapter IX Diseases of the circulatory system	Yes	No	Yes	No	Yes	No	No	No	No	Yes	No	Yes	No	No	No	No	No	No	No	Hipotireoidismo; Cardiopata	Yes	Yes	No	No	No	No	No	High-dependency care	Unconscious	No	Decreased sensation / decreased level of consciousness / decreased general condition	12 fr	Blind at the bedside	Enteric (duodenal / jejunal)	Epigastric auscultation only	No	Other (specify)	Open or intermittent system
503	General Clinic		Night	No	Male	Rio Grande do Sul	Brazil	White	Divorced	Incomplete elementary school	Chapter IX Diseases of the circulatory system	Yes	No	Yes	No	Yes	No	No	No	No	Yes	No	Yes	No	No	No	No	No	No	No	Hipotireoidismo; Cardiopata	Yes	Yes	No	No	No	No	No	High-dependency care	Unconscious	No	Decreased sensation / decreased level of consciousness / decreased general condition	12 fr	Blind at the bedside	Enteric (duodenal / jejunal)	Epigastric auscultation only	No	Other (specify)	Open or intermittent system
503	General Clinic		Night	No	Male	Rio Grande do Sul	Brazil	White	Divorced	Incomplete elementary school	Chapter IX Diseases of the circulatory system	Yes	No	Yes	No	Yes	No	No	No	No	Yes	No	Yes	No	No	No	No	No	No	No	Hipotireoidismo; Cardiopata	Yes	Yes	No	No	No	No	No	High-dependency care	Unconscious	No	Decreased sensation / decreased level of consciousness / decreased general condition	12 fr	Blind at the bedside	Enteric (duodenal / jejunal)	Epigastric auscultation only	No	Other (specify)	Open or intermittent system
503	General Clinic		Night	No	Male	Rio Grande do Sul	Brazil	White	Divorced	Incomplete elementary school	Chapter IX Diseases of the circulatory system	Yes	No	Yes	No	Yes	No	No	No	No	Yes	No	Yes	No	No	No	No	No	No	No	Hipotireoidismo; Cardiopata	Yes	Yes	No	No	No	No	No	High-dependency care	Unconscious	No	Decreased sensation / decreased level of consciousness / decreased general condition	12 fr	Blind at the bedside	Enteric (duodenal / jejunal)	Epigastric auscultation only	No	Other (specify)	Open or intermittent system
503	General Clinic		Night	No	Male	Rio Grande do Sul	Brazil	White	Divorced	Incomplete elementary school	Chapter IX Diseases of the circulatory system	Yes	No	Yes	No	Yes	No	No	No	No	Yes	No	Yes	No	No	No	No	No	No	No	Hipotireoidismo; Cardiopata	Yes	Yes	No	No	No	No	No	High-dependency care	Unconscious	No	Decreased sensation / decreased level of consciousness / decreased general condition	12 fr	Blind at the bedside	Enteric (duodenal / jejunal)	Epigastric auscultation only	No	Other (specify)	Open or intermittent system
504	General Clinic		Afternoon	No	Male	Rio Grande do Sul	Brazil	Black	Divorced	Complete primary education	Chapter XI Diseases of the digestive system	No	No	Yes	No	No	No	No	No	No	Yes	No	No	Yes	No	No	No	No	No	No		No	No	No	No	No	No	No	High-dependency care	Alert	No	Inappetence / low oral acceptance	12 fr	Blind at the bedside	Enteric (duodenal / jejunal)	Epigastric auscultation only	Yes	Does not apply	Does not apply
504	General Clinic		Afternoon	No	Male	Rio Grande do Sul	Brazil	Black	Divorced	Complete primary education	Chapter XI Diseases of the digestive system	No	No	Yes	No	No	No	No	No	No	Yes	No	No	Yes	No	No	No	No	No	No		No	No	No	No	No	No	No	High-dependency care	Alert	No	Inappetence / low oral acceptance	12 fr	Blind at the bedside	Enteric (duodenal / jejunal)	Epigastric auscultation only	Yes	Does not apply	Does not apply
505	General Clinic		Afternoon	No	Female	Rio Grande do Sul	Brazil	White	Divorced	Complete primary education	Chapter IX Diseases of the circulatory system	No	No	Yes	Yes	No	No	No	No	No	No	No	No	No	No	No	No	No	No	No		No	No	No	No	No	No	No	Semi-intensive care	Unconscious	No	Decreased sensation / decreased level of consciousness / decreased general condition	12 fr	Blind at the bedside	Enteric (duodenal / jejunal)	Epigastric auscultation only	Yes	Does not apply	Does not apply
506	General Clinic		Morning	No	Female	Rio Grande do Sul	Brazil	White	Divorced	Incomplete elementary school	Chapter IX Diseases of the circulatory system	No	No	No	Yes	No	No	No	No	No	No	No	No	No	No	No	No	No	No	No	Hipotiroidismo; Taquicardia Sinusal	Yes	Yes	No	No	No	No	No	High-dependency care	Unconscious	No	Decreased sensation / decreased level of consciousness / decreased general condition	12 fr	Blind at the bedside	Enteric (duodenal / jejunal)	Epigastric auscultation only	No	Other (specify)	Open or intermittent system
507	Infectious diseases		Night	No	Male	Rio Grande do Sul	Brazil	White	Married	Complete high school	Chapter XIX Injury, poisoning and certain other consequences of external causes	No	No	No	Yes	No	No	No	No	No	No	No	No	No	No	No	No	No	No	No	Politrauma com perda de consciência; TCE gravísYeso; Várias contusões, hemorragias, lesão de corpo caloso	Yes	Yes	Yes	Yes	Yes	No	No	Semi-intensive care	Unconscious	No	Decreased sensation / decreased level of consciousness / decreased general condition	12 fr	Blind at the bedside	Enteric (duodenal / jejunal)	Epigastric auscultation only	No	Other (specify)	Closed or continuous system
507	Infectious diseases		Night	No	Male	Rio Grande do Sul	Brazil	White	Married	Complete high school	Chapter XIX Injury, poisoning and certain other consequences of external causes	No	No	No	Yes	No	No	No	No	No	No	No	No	No	No	No	No	No	No	No	Politrauma com perda de consciência; TCE gravísYeso; Várias contusões, hemorragias, lesão de corpo caloso	Yes	Yes	Yes	Yes	Yes	No	No	Semi-intensive care	Unconscious	No	Decreased sensation / decreased level of consciousness / decreased general condition	12 fr	Blind at the bedside	Enteric (duodenal / jejunal)	Epigastric auscultation only	No	Other (specify)	Closed or continuous system
507	Infectious diseases		Night	No	Male	Rio Grande do Sul	Brazil	White	Married	Complete high school	Chapter XIX Injury, poisoning and certain other consequences of external causes	No	No	No	Yes	No	No	No	No	No	No	No	No	No	No	No	No	No	No	No	Politrauma com perda de consciência; TCE gravísYeso; Várias contusões, hemorragias, lesão de corpo caloso	Yes	Yes	Yes	Yes	Yes	No	No	Semi-intensive care	Unconscious	No	Decreased sensation / decreased level of consciousness / decreased general condition	12 fr	Blind at the bedside	Enteric (duodenal / jejunal)	Epigastric auscultation only	No	Other (specify)	Closed or continuous system
507	Infectious diseases		Night	No	Male	Rio Grande do Sul	Brazil	White	Married	Complete high school	Chapter XIX Injury, poisoning and certain other consequences of external causes	No	No	No	Yes	No	No	No	No	No	No	No	No	No	No	No	No	No	No	No	Politrauma com perda de consciência; TCE gravísYeso; Várias contusões, hemorragias, lesão de corpo caloso	Yes	Yes	Yes	Yes	Yes	No	No	Semi-intensive care	Unconscious	No	Decreased sensation / decreased level of consciousness / decreased general condition	12 fr	Blind at the bedside	Enteric (duodenal / jejunal)	Epigastric auscultation only	No	Other (specify)	Closed or continuous system
507	Infectious diseases		Night	No	Male	Rio Grande do Sul	Brazil	White	Married	Complete high school	Chapter XIX Injury, poisoning and certain other consequences of external causes	No	No	No	Yes	No	No	No	No	No	No	No	No	No	No	No	No	No	No	No	Politrauma com perda de consciência; TCE gravísYeso; Várias contusões, hemorragias, lesão de corpo caloso	Yes	Yes	Yes	Yes	Yes	No	No	Semi-intensive care	Unconscious	No	Decreased sensation / decreased level of consciousness / decreased general condition	12 fr	Blind at the bedside	Enteric (duodenal / jejunal)	Epigastric auscultation only	No	Other (specify)	Closed or continuous system
508	General Clinic		Morning	No	Male	Rio Grande do Sul	Brazil	White	Single	Complete primary education	Chapter X Diseases of the respiratory system	No	No	No	No	No	Yes	No	No	No	No	No	Yes	No	No	No	No	No	No	No	Hemorragia inguinal	Yes	No	No	No	No	No	No	Semi-intensive care	Unconscious	No	Decreased sensation / decreased level of consciousness / decreased general condition	12 fr	Blind at the bedside	Enteric (duodenal / jejunal)	Epigastric auscultation and radiological examination (X-ray)	No	Other (specify)	Closed or continuous system
509	Gastroenterology		Night	No	Female	Rio Grande do Sul	Brazil	White	Divorced	Complete high school	Chapter IX Diseases of the circulatory system	No	No	No	No	No	No	No	No	Yes	No	No	No	Yes	No	No	No	No	No	No	Amputação prévia de perna D; Cirrose hepática alcoólica; Acamado	Yes	Yes	Yes	No	No	No	No	Semi-intensive care	Unconscious	Yes	Decreased sensation / decreased level of consciousness / decreased general condition	12 fr	Blind at the bedside	Enteric (duodenal / jejunal)	Epigastric auscultation only	No	Does not apply	Does not apply
509	Gastroenterology		Night	No	Female	Rio Grande do Sul	Brazil	White	Divorced	Complete high school	Chapter IX Diseases of the circulatory system	No	No	No	No	No	No	No	No	Yes	No	No	No	Yes	No	No	No	No	No	No	Amputação prévia de perna D; Cirrose hepática alcoólica; Acamado	Yes	Yes	Yes	No	No	No	No	Semi-intensive care	Unconscious	Yes	Decreased sensation / decreased level of consciousness / decreased general condition	12 fr	Blind at the bedside	Enteric (duodenal / jejunal)	Epigastric auscultation only	No	Does not apply	Does not apply
509	Gastroenterology		Night	No	Female	Rio Grande do Sul	Brazil	White	Divorced	Complete high school	Chapter IX Diseases of the circulatory system	No	No	No	No	No	No	No	No	Yes	No	No	No	Yes	No	No	No	No	No	No	Amputação prévia de perna D; Cirrose hepática alcoólica; Acamado	Yes	Yes	Yes	No	No	No	No	Semi-intensive care	Unconscious	Yes	Decreased sensation / decreased level of consciousness / decreased general condition	12 fr	Blind at the bedside	Enteric (duodenal / jejunal)	Epigastric auscultation only	No	Does not apply	Does not apply
509	Gastroenterology		Night	No	Female	Rio Grande do Sul	Brazil	White	Divorced	Complete high school	Chapter IX Diseases of the circulatory system	No	No	No	No	No	No	No	No	Yes	No	No	No	Yes	No	No	No	No	No	No	Amputação prévia de perna D; Cirrose hepática alcoólica; Acamado	Yes	Yes	Yes	No	No	No	No	Semi-intensive care	Unconscious	Yes	Decreased sensation / decreased level of consciousness / decreased general condition	12 fr	Blind at the bedside	Enteric (duodenal / jejunal)	Epigastric auscultation only	No	Does not apply	Does not apply
509	Gastroenterology		Night	No	Female	Rio Grande do Sul	Brazil	White	Divorced	Complete high school	Chapter IX Diseases of the circulatory system	No	No	No	No	No	No	No	No	Yes	No	No	No	Yes	No	No	No	No	No	No	Amputação prévia de perna D; Cirrose hepática alcoólica; Acamado	Yes	Yes	Yes	No	No	No	No	Semi-intensive care	Unconscious	Yes	Decreased sensation / decreased level of consciousness / decreased general condition	12 fr	Blind at the bedside	Enteric (duodenal / jejunal)	Epigastric auscultation only	No	Does not apply	Does not apply
510	General Clinic		Morning	No	Female	Rio Grande do Sul	Brazil	White	Married	Can read and write	Chapter X Diseases of the respiratory system	No	No	No	Yes	No	No	No	No	No	No	Yes	No	Yes	No	No	No	No	No	No	Acamada	Yes	No	No	No	No	No	No	Semi-intensive care	Unconscious	No	Decreased sensation / decreased level of consciousness / decreased general condition	12 fr	Blind at the bedside	Enteric (duodenal / jejunal)	Epigastric auscultation and radiological examination (X-ray)	No	Does not apply	Does not apply
510	General Clinic		Morning	No	Female	Rio Grande do Sul	Brazil	White	Married	Can read and write	Chapter X Diseases of the respiratory system	No	No	No	Yes	No	No	No	No	No	No	Yes	No	Yes	No	No	No	No	No	No	Acamada	Yes	No	No	No	No	No	No	Semi-intensive care	Unconscious	No	Decreased sensation / decreased level of consciousness / decreased general condition	12 fr	Blind at the bedside	Enteric (duodenal / jejunal)	Epigastric auscultation and radiological examination (X-ray)	No	Does not apply	Does not apply
510	General Clinic		Morning	No	Female	Rio Grande do Sul	Brazil	White	Married	Can read and write	Chapter X Diseases of the respiratory system	No	No	No	Yes	No	No	No	No	No	No	Yes	No	Yes	No	No	No	No	No	No	Acamada	Yes	No	No	No	No	No	No	Semi-intensive care	Unconscious	No	Decreased sensation / decreased level of consciousness / decreased general condition	12 fr	Blind at the bedside	Enteric (duodenal / jejunal)	Epigastric auscultation and radiological examination (X-ray)	No	Does not apply	Does not apply
510	General Clinic		Morning	No	Female	Rio Grande do Sul	Brazil	White	Married	Can read and write	Chapter X Diseases of the respiratory system	No	No	No	Yes	No	No	No	No	No	No	Yes	No	Yes	No	No	No	No	No	No	Acamada	Yes	No	No	No	No	No	No	Semi-intensive care	Unconscious	No	Decreased sensation / decreased level of consciousness / decreased general condition	12 fr	Blind at the bedside	Enteric (duodenal / jejunal)	Epigastric auscultation and radiological examination (X-ray)	No	Does not apply	Does not apply
510	General Clinic		Morning	No	Female	Rio Grande do Sul	Brazil	White	Married	Can read and write	Chapter X Diseases of the respiratory system	No	No	No	Yes	No	No	No	No	No	No	Yes	No	Yes	No	No	No	No	No	No	Acamada	Yes	No	No	No	No	No	No	Semi-intensive care	Unconscious	No	Decreased sensation / decreased level of consciousness / decreased general condition	12 fr	Blind at the bedside	Enteric (duodenal / jejunal)	Epigastric auscultation and radiological examination (X-ray)	No	Does not apply	Does not apply
510	General Clinic		Morning	No	Female	Rio Grande do Sul	Brazil	White	Married	Can read and write	Chapter X Diseases of the respiratory system	No	No	No	Yes	No	No	No	No	No	No	Yes	No	Yes	No	No	No	No	No	No	Acamada	Yes	No	No	No	No	No	No	Semi-intensive care	Unconscious	No	Decreased sensation / decreased level of consciousness / decreased general condition	12 fr	Blind at the bedside	Enteric (duodenal / jejunal)	Epigastric auscultation and radiological examination (X-ray)	No	Does not apply	Does not apply
510	General Clinic		Morning	No	Female	Rio Grande do Sul	Brazil	White	Married	Can read and write	Chapter X Diseases of the respiratory system	No	No	No	Yes	No	No	No	No	No	No	Yes	No	Yes	No	No	No	No	No	No	Acamada	Yes	No	No	No	No	No	No	Semi-intensive care	Unconscious	No	Decreased sensation / decreased level of consciousness / decreased general condition	12 fr	Blind at the bedside	Enteric (duodenal / jejunal)	Epigastric auscultation and radiological examination (X-ray)	No	Does not apply	Does not apply
510	General Clinic		Morning	No	Female	Rio Grande do Sul	Brazil	White	Married	Can read and write	Chapter X Diseases of the respiratory system	No	No	No	Yes	No	No	No	No	No	No	Yes	No	Yes	No	No	No	No	No	No	Acamada	Yes	No	No	No	No	No	No	Semi-intensive care	Unconscious	No	Decreased sensation / decreased level of consciousness / decreased general condition	12 fr	Blind at the bedside	Enteric (duodenal / jejunal)	Epigastric auscultation and radiological examination (X-ray)	No	Does not apply	Does not apply
510	General Clinic		Morning	No	Female	Rio Grande do Sul	Brazil	White	Married	Can read and write	Chapter X Diseases of the respiratory system	No	No	No	Yes	No	No	No	No	No	No	Yes	No	Yes	No	No	No	No	No	No	Acamada	Yes	No	No	No	No	No	No	Semi-intensive care	Unconscious	No	Decreased sensation / decreased level of consciousness / decreased general condition	12 fr	Blind at the bedside	Enteric (duodenal / jejunal)	Epigastric auscultation and radiological examination (X-ray)	No	Does not apply	Does not apply
510	General Clinic		Morning	No	Female	Rio Grande do Sul	Brazil	White	Married	Can read and write	Chapter X Diseases of the respiratory system	No	No	No	Yes	No	No	No	No	No	No	Yes	No	Yes	No	No	No	No	No	No	Acamada	Yes	No	No	No	No	No	No	Semi-intensive care	Unconscious	No	Decreased sensation / decreased level of consciousness / decreased general condition	12 fr	Blind at the bedside	Enteric (duodenal / jejunal)	Epigastric auscultation and radiological examination (X-ray)	No	Does not apply	Does not apply
510	General Clinic		Morning	No	Female	Rio Grande do Sul	Brazil	White	Married	Can read and write	Chapter X Diseases of the respiratory system	No	No	No	Yes	No	No	No	No	No	No	Yes	No	Yes	No	No	No	No	No	No	Acamada	Yes	No	No	No	No	No	No	Semi-intensive care	Unconscious	No	Decreased sensation / decreased level of consciousness / decreased general condition	12 fr	Blind at the bedside	Enteric (duodenal / jejunal)	Epigastric auscultation and radiological examination (X-ray)	No	Does not apply	Does not apply
510	General Clinic		Morning	No	Female	Rio Grande do Sul	Brazil	White	Married	Can read and write	Chapter X Diseases of the respiratory system	No	No	No	Yes	No	No	No	No	No	No	Yes	No	Yes	No	No	No	No	No	No	Acamada	Yes	No	No	No	No	No	No	Semi-intensive care	Unconscious	No	Decreased sensation / decreased level of consciousness / decreased general condition	12 fr	Blind at the bedside	Enteric (duodenal / jejunal)	Epigastric auscultation and radiological examination (X-ray)	No	Does not apply	Does not apply
510	General Clinic		Morning	No	Female	Rio Grande do Sul	Brazil	White	Married	Can read and write	Chapter X Diseases of the respiratory system	No	No	No	Yes	No	No	No	No	No	No	Yes	No	Yes	No	No	No	No	No	No	Acamada	Yes	No	No	No	No	No	No	Semi-intensive care	Unconscious	No	Decreased sensation / decreased level of consciousness / decreased general condition	12 fr	Blind at the bedside	Enteric (duodenal / jejunal)	Epigastric auscultation and radiological examination (X-ray)	No	Does not apply	Does not apply
510	General Clinic		Morning	No	Female	Rio Grande do Sul	Brazil	White	Married	Can read and write	Chapter X Diseases of the respiratory system	No	No	No	Yes	No	No	No	No	No	No	Yes	No	Yes	No	No	No	No	No	No	Acamada	Yes	No	No	No	No	No	No	Semi-intensive care	Unconscious	No	Decreased sensation / decreased level of consciousness / decreased general condition	12 fr	Blind at the bedside	Enteric (duodenal / jejunal)	Epigastric auscultation and radiological examination (X-ray)	No	Does not apply	Does not apply
510	General Clinic		Morning	No	Female	Rio Grande do Sul	Brazil	White	Married	Can read and write	Chapter X Diseases of the respiratory system	No	No	No	Yes	No	No	No	No	No	No	Yes	No	Yes	No	No	No	No	No	No	Acamada	Yes	No	No	No	No	No	No	Semi-intensive care	Unconscious	No	Decreased sensation / decreased level of consciousness / decreased general condition	12 fr	Blind at the bedside	Enteric (duodenal / jejunal)	Epigastric auscultation and radiological examination (X-ray)	No	Does not apply	Does not apply
511	General Clinic		Afternoon	No	Male	Rio Grande do Sul	Brazil	White	Married	Complete high school	Chapter IX Diseases of the circulatory system	No	No	Yes	Yes	No	No	No	No	No	No	No	No	No	No	No	No	No	No	No	DVC; Colecistectomizado; TVP MID	Yes	Yes	Yes	No	No	No	No	Semi-intensive care	Unconscious	No	Decreased sensation / decreased level of consciousness / decreased general condition	12 fr	Blind at the bedside	Enteric (duodenal / jejunal)	Epigastric auscultation and radiological examination (X-ray)	No	Does not apply	Does not apply
512	General Clinic		Night	Yes	Male	Rio Grande do Sul	Brazil	White	Single	Can read and write	Chapter X Diseases of the respiratory system	No	No	No	No	Yes	No	No	No	No	No	No	No	No	No	No	No	No	No	No		No	No	No	No	No	No	No	Semi-intensive care	Unconscious	No	Decreased sensation / decreased level of consciousness / decreased general condition	12 fr	Blind at the bedside	Enteric (duodenal / jejunal)	Epigastric auscultation only	No	Other (specify)	Closed or continuous system
513	General Clinic		Afternoon	No	Male	Rio Grande do Sul	Brazil	White	Divorced	Complete high school	Chapter XI Diseases of the digestive system	No	No	No	No	No	No	No	No	Yes	No	No	No	No	No	No	No	No	No	No		No	No	No	No	No	No	No	Minimal care	Alert	No	Inappetence / low oral acceptance	12 fr	Blind at the bedside	Enteric (duodenal / jejunal)	Epigastric auscultation only	Yes	Does not apply	Does not apply
513	General Clinic		Afternoon	No	Male	Rio Grande do Sul	Brazil	White	Divorced	Complete high school	Chapter XI Diseases of the digestive system	No	No	No	No	No	No	No	No	Yes	No	No	No	No	No	No	No	No	No	No		No	No	No	No	No	No	No	Minimal care	Alert	No	Inappetence / low oral acceptance	12 fr	Blind at the bedside	Enteric (duodenal / jejunal)	Epigastric auscultation only	Yes	Does not apply	Does not apply
514	Gastroenterology		Afternoon	No	Male	Rio Grande do Sul	Brazil	White	Married	Complete high school	Chapter IX Diseases of the circulatory system	No	Yes	No	No	No	No	No	No	No	Yes	No	No	No	No	No	No	No	No	No	AIT há 10anos; Prótese quadril há 5 anos	Yes	Yes	No	No	No	No	No	High-dependency care	Alert	No		12 fr	Blind at the bedside	Enteric (duodenal / jejunal)	Epigastric auscultation only	Yes	Does not apply	Does not apply
515	General Clinic		Morning	Yes	Male	Rio Grande do Sul	Brazil	White	Married	Incomplete high school	Chapter IX Diseases of the circulatory system	No	Yes	Yes	Yes	No	No	No	No	No	No	No	No	No	No	No	No	No	No	No	DAP	Yes	No	No	No	No	No	No	Minimal care		No	Dysphagia	12 fr	Does not apply	Enteric (duodenal / jejunal)	Does not apply	No	Hypercaloric	Closed or continuous system
516	General Clinic		Night	Yes	Female	Rio Grande do Sul	Brazil	White	Married	Incomplete elementary school	Chapter IX Diseases of the circulatory system	No	No	Yes	Yes	No	No	No	No	No	No	No	No	Yes	No	No	No	No	No	No		No	No	No	No	No	No	No	High-dependency care	Pain response	No	Decreased sensation / decreased level of consciousness / decreased general condition	12 fr	Does not apply	Enteric (duodenal / jejunal)	Epigastric auscultation only	No	Specialized	Closed or continuous system
517	General Clinic		Afternoon	Yes	Male	Rio Grande do Sul	Brazil	White	Single	Incomplete elementary school	Chapter IX Diseases of the circulatory system	No	No	No	Yes	No	No	No	No	No	Yes	No	No	No	No	No	No	No	No	No	Tuberculose	Yes	No	No	No	No	No	No	Intermediate Care		No	Dysphagia	12 fr	Does not apply	Enteric (duodenal / jejunal)	Does not apply	No	Specialized	Closed or continuous system
[truncated: 77 more columns]
